# Supplementary material for: Glutathione S‐transferase omega class 1 (GSTO1)‐associated large extracellular vesicles are involved in tumor‐associated macrophage‐mediated cisplatin resistance in bladder cancer
Source: Mol Oncol. 2024 May 15;18(8):1866–84. doi: 10.1002/1878-0261.13659 (PMC11306518; doi:10.1002/1878-0261.13659)
Supplement: Supplementary file 1 — Table S1. Proteomic alterations within bladder cancer under the CM treatment. [file MOL2-18-1866-s003.xlsx]

## Sheet: Table-S1
Supplementary Table 1. Proteomic alterations within bladder cancer under the CM treatment
UniPort	Protein name	Gene Symbol	Sum PEP Score	Coverage [%]	# Unique Peptides	MW [kDa]	calc. pI	Abundance ratio: (CM) / (Ctl.)	Abundance ratio adj. p-value: (CM) / (Ctl.)
P09238	Stromelysin-2	MMP10	6.197	5	2	54.1	5.8	100	4.35058e-16
P34931	Heat shock 70 kDa protein 1-like	HSPA1L	165.43	30	1	70.3	6.02	100	4.35058e-16
P15259	Phosphoglycerate mutase 2	PGAM2	80.015	26	1	28.7	8.88	100	4.35058e-16
Q9Y4G6	Talin-2	TLN2	80.009	6	1	271.4	5.57	100	4.35058e-16
Q5VZF2	Muscleblind-like protein 2	MBNL2	25.094	20	1	40.5	8.38	100	4.35058e-16
P46937	Transcriptional coactivator YAP1	YAP1	17.954	19	4	54.4	5.17	100	4.35058e-16
Q9UGL9	Cysteine-rich C-terminal protein 1	CRCT1	15.187	40	2	9.7	8.66	100	4.35058e-16
Q9NZI5	Grainyhead-like protein 1 homolog	GRHL1	13.891	10	4	70.1	6.73	100	4.35058e-16
Q9UL52	Transmembrane protease serine 11E	TMPRSS11E	12.719	9	3	47.7	8.59	100	4.35058e-16
Q13077	TNF receptor-associated factor 1	TRAF1	11.746	14	4	46.1	6.11	100	4.35058e-16
P55211	Caspase-9	CASP9	10.95	12	2	46.3	6.05	100	4.35058e-16
Q5VWQ8	Disabled homolog 2-interacting protein	DAB2IP	10.713	2	1	131.5	8.72	100	4.35058e-16
Q9UPU9	Protein Smaug homolog 1	SAMD4A	10.179	6	3	79.4	8.32	100	4.35058e-16
Q99571	P2X purinoceptor 4	P2RX4	9.061	5	1	43.3	7.99	100	4.35058e-16
O43164	E3 ubiquitin-protein ligase Praja-2	PJA2	8.832	4	2	78.2	4.39	100	4.35058e-16
P80404	4-aminobutyrate aminotransferase, mitochondrial	ABAT	8.693	7	3	56.4	7.96	100	4.35058e-16
Q8N307	Mucin-20	MUC20	7.97	26	2	71.9	5.07	100	4.35058e-16
Q0JRZ9	F-BAR domain only protein 2	FCHO2	7.834	5	3	88.9	6.86	100	4.35058e-16
Q9BXI6	TBC1 domain family member 10A	TBC1D10A	7.745	5	2	57.1	8.44	100	4.35058e-16
Q08999	Retinoblastoma-like protein 2	RBL2	7.256	3	3	128.3	7.44	100	4.35058e-16
O00180	Potassium channel subfamily K member 1	KCNK1	7.196	7	2	38.1	6.37	100	4.35058e-16
Q3KP66	Innate immunity activator protein	INAVA	7.16	8	3	72.9	9.31	100	4.35058e-16
Q9NXJ5	Pyroglutamyl-peptidase 1	PGPEP1	6.963	10	1	23.1	5.9	100	4.35058e-16
Q9UQL6	Histone deacetylase 5	HDAC5	6.198	2	1	121.9	6.24	100	4.35058e-16
Q15646	2'-5'-oligoadenylate synthase-like protein	OASL	6.188	6	2	59.2	7.87	100	4.35058e-16
Q13569	G/T mismatch-specific thymine DNA glycosylase	TDG	5.923	6	2	46	6.8	100	4.35058e-16
Q5JPI3	Uncharacterized protein C3orf38	C3orf38	5.842	5	1	37.5	6.47	100	4.35058e-16
Q96S94	Cyclin-L2	CCNL2	5.641	8	1	58.1	10.26	100	4.35058e-16
Q8WXA3	RUN and FYVE domain-containing protein 2	RUFY2	5.465	5	2	70	5.83	100	4.35058e-16
P17936	Insulin-like growth factor-binding protein 3	IGFBP3	5.399	13	2	31.7	8.69	100	4.35058e-16
Q96QF0	Rab-3A-interacting protein	RAB3IP	5.19	3	1	53	5.97	100	4.35058e-16
Q9Y2A9	N-acetyllactosaminide beta-1,3-N-acetylglucosaminyltransferase 3	B3GNT3	5.021	4	1	42.5	8.68	100	4.35058e-16
O75953	DnaJ homolog subfamily B member 5	DNAJB5	4.998	9	2	39.1	9.04	100	4.35058e-16
Q86WN1	F-BAR and double SH3 domains protein 1	FCHSD1	4.833	3	2	76.9	5.34	100	4.35058e-16
P51157	Ras-related protein Rab-28	RAB28	4.695	6	1	24.8	5.97	100	4.35058e-16
Q9NZC3	Glycerophosphodiester phosphodiesterase 1	GDE1	4.682	8	2	37.7	6.71	100	4.35058e-16
Q8N5I4	Dehydrogenase/reductase SDR family member on chromosome X	DHRSX	4.276	5	1	36.4	9	100	4.35058e-16
O75925	E3 SUMO-protein ligase PIAS1	PIAS1	4.275	2	1	71.8	7.3	100	4.35058e-16
Q8N7C3	Probable E3 ubiquitin-protein ligase TRIML2	TRIML2	4.022	3	1	44	5.72	100	4.35058e-16
O60687	Sushi repeat-containing protein SRPX2	SRPX2	3.95	3	1	52.9	7.25	100	4.35058e-16
Q9BW61	DET1- and DDB1-associated protein 1	DDA1	3.76	12	1	11.8	8.68	100	4.35058e-16
P32519	ETS-related transcription factor Elf-1	ELF1	3.659	2	1	67.5	5.21	100	4.35058e-16
Q8TE68	Epidermal growth factor receptor kinase substrate 8-like protein 1	EPS8L1	3.615	4	2	80.2	6.04	100	4.35058e-16
P49019	Hydroxycarboxylic acid receptor 3	HCAR3	3.479	3	1	44.4	8.78	100	4.35058e-16
P14780	Matrix metalloproteinase-9	MMP9	173.075	42	28	78.4	6.06	42.117	4.35058e-16
P03956	Interstitial collagenase	MMP1	93.387	43	19	54	6.96	21.738	4.35058e-16
Q9UH17	DNA dC->dU-editing enzyme APOBEC-3B	APOBEC3B	43.28	29	5	45.9	6.06	18.255	4.35058e-16
Q9H6N6	Putative uncharacterized protein MYH16	MYH16	150.781	38	36	128.2	5.49	14.458	4.35058e-16
Q9BPW9	Dehydrogenase/reductase SDR family member 9	DHRS9	81.69	41	15	35.2	8.6	12.2	4.35058e-16
P05120	Plasminogen activator inhibitor 2	SERPINB2	218.347	64	24	46.6	5.63	10.148	4.35058e-16
O95171	Sciellin	SCEL	123.928	51	31	77.5	9.38	8.121	4.35058e-16
P78417	Glutathione S-transferase omega-1	GSTO1	158.85	50	20	27.5	6.6	6.01	4.35058e-16
P31350	Ribonucleoside-diphosphate reductase subunit M2	RRM2	81.779	46	13	44.8	5.38	0.128	4.35058e-16
P04818	Thymidylate synthase	TYMS	55.843	46	12	35.7	7.01	0.108	4.35058e-16
O00762	Ubiquitin-conjugating enzyme E2 C	UBE2C	40.998	53	8	19.6	7.37	0.09	4.35058e-16
O43663	Protein regulator of cytokinesis 1	PRC1	17.029	9	4	71.6	6.68	0.062	4.35058e-16
Q12834	Cell division cycle protein 20 homolog	CDC20	45.571	26	8	54.7	9.23	0.058	4.35058e-16
Q96GD4	Aurora kinase B	AURKB	26.27	25	7	39.3	9.29	0.01	4.35058e-16
O75330	Hyaluronan mediated motility receptor	HMMR	26.202	11	4	84	5.83	0.01	4.35058e-16
Q9H0H5	Rac GTPase-activating protein 1	RACGAP1	15.149	9	5	71	8.88	0.01	4.35058e-16
P43007	Neutral amino acid transporter A	SLC1A4	15.127	12	3	55.7	6.25	0.01	4.35058e-16
Q7L775	EPM2A-interacting protein 1	EPM2AIP1	9.811	3	1	70.3	6.11	0.01	4.35058e-16
Q4ZIN3	Membralin	TMEM259	9.276	6	2	67.8	5.3	0.01	4.35058e-16
Q8WWK9	Cytoskeleton-associated protein 2	CKAP2	7.821	3	2	76.9	9.41	0.01	4.35058e-16
Q13444	Disintegrin and metalloproteinase domain-containing protein 15	ADAM15	7.623	3	2	92.9	6.73	0.01	4.35058e-16
Q7Z4L5	Tetratricopeptide repeat protein 21B	TTC21B	7.161	2	2	150.8	6.96	0.01	4.35058e-16
Q9UGJ0	5'-AMP-activated protein kinase subunit gamma-2	PRKAG2	7.032	4	1	63	9.35	0.01	4.35058e-16
Q9Y605	MORF4 family-associated protein 1	MRFAP1	6.991	19	1	14.6	4.7	0.01	4.35058e-16
Q96FC9	ATP-dependent DNA helicase DDX11	DDX11	6.822	2	1	108.2	7.31	0.01	4.35058e-16
O95997	Securin	PTTG1	6.521	16	2	22	6.6	0.01	4.35058e-16
Q9BXS6	Nucleolar and spindle-associated protein 1	NUSAP1	6.502	6	2	49.4	9.91	0.01	4.35058e-16
Q9BT25	HAUS augmin-like complex subunit 8	HAUS8	6.494	5	2	44.8	7.06	0.01	4.35058e-16
O75496	Geminin	GMNN	6.317	17	2	23.6	4.96	0.01	4.35058e-16
P31321	cAMP-dependent protein kinase type I-beta regulatory subunit	PRKAR1B	6.076	5	1	43	5.71	0.01	4.35058e-16
Q96BD8	Spindle and kinetochore-associated protein 1	SKA1	5.836	11	2	29.5	7.12	0.01	4.35058e-16
O95229	ZW10 interactor	ZWINT	5.682	9	2	31.3	5.15	0.01	4.35058e-16
Q96EA4	Protein Spindly	SPDL1	5.608	6	2	70.1	5.47	0.01	4.35058e-16
P51530	DNA replication ATP-dependent helicase/nuclease DNA2	DNA2	4.713	2	1	120.3	7.74	0.01	4.35058e-16
Q15345	Leucine-rich repeat-containing protein 41	LRRC41	4.701	2	1	88.6	8.38	0.01	4.35058e-16
O43542	DNA repair protein XRCC3	XRCC3	4.419	3	1	37.8	8.48	0.01	4.35058e-16
P54132	Bloom syndrome protein	BLM	4.118	1	1	158.9	7.49	0.01	4.35058e-16
O95084	Serine protease 23	PRSS23	4.067	3	1	43	9.42	0.01	4.35058e-16
O96007	Molybdopterin synthase catalytic subunit	MOCS2	3.867	13	2	20.9	5.44	0.01	4.35058e-16
Q14679	Tubulin polyglutamylase TTLL4	TTLL4	3.865	1	1	133.3	8.85	0.01	4.35058e-16
Q14674	Separin	ESPL1	3.82	1	1	233	7.55	0.01	4.35058e-16
Q9H4H8	Protein FAM83D	FAM83D	3.631	3	2	64.4	6.54	0.01	4.35058e-16
Q9NS56	E3 ubiquitin-protein ligase Topors	TOPORS	3.518	1	1	119.1	9.51	0.01	4.35058e-16
Q13309	S-phase kinase-associated protein 2	SKP2	3.376	2	1	47.7	7.11	0.01	4.35058e-16
Q96K31	Uncharacterized protein C8orf76	C8orf76	3.363	3	1	43.2	5.43	0.01	4.35058e-16
Q16763	Ubiquitin-conjugating enzyme E2 S	UBE2S	51.727	55	8	23.8	8.38	0.113	2.88132e-14
Q14315	Filamin-C	FLNC	545.052	48	87	290.8	5.97	8.138	1.81435e-13
O14965	Aurora kinase A	AURKA	57.809	33	9	45.8	9.39	0.116	6.46788e-12
P52823	Stanniocalcin-1	STC1	37.278	30	6	27.6	7.99	10.639	3.29605e-11
P11388	DNA topoisomerase 2-alpha	TOP2A	244.792	36	44	174.3	8.72	0.178	3.3816e-11
Q8IX30	Signal peptide, CUB and EGF-like domain-containing protein 3	SCUBE3	24.335	8	5	109.2	7.56	11.616	7.68471e-11
P02751	Fibronectin	FN1	345.272	33	57	272.2	5.5	6.116	2.95115e-10
Q9NPD8	Ubiquitin-conjugating enzyme E2 T	UBE2T	38.158	51	9	22.5	7.99	0.099	5.77821e-10
P04183	Thymidine kinase, cytosolic	TK1	62.909	51	11	25.5	8.51	0.155	1.39676e-09
Q9NQW6	Anillin	ANLN	141.289	35	36	124.1	8.07	0.182	1.69789e-09
Q9NRZ9	Lymphoid-specific helicase	HELLS	52.378	20	15	97	7.93	0.157	1.91219e-09
P52292	Importin subunit alpha-1	KPNA2	129.567	37	16	57.8	5.4	0.182	2.89635e-09
P00749	Urokinase-type plasminogen activator	PLAU	149.273	45	18	48.5	8.41	5.601	3.52301e-09
Q13835	Plakophilin-1	PKP1	202.514	61	36	82.8	9.13	4.764	4.74004e-09
Q8N3Y7	Epidermal retinol dehydrogenase 2	SDR16C5	20.395	25	6	34.1	8.46	8.31	8.62213e-09
Q9H1E1	Ribonuclease 7	RNASE7	7.367	26	3	17.4	9.69	9.037	9.37522e-09
P03973	Antileukoproteinase	SLPI	20.139	33	5	14.3	8.75	6.854	1.20685e-08
P14635	G2/mitotic-specific cyclin-B1	CCNB1	39.204	26	8	48.3	7.47	0.134	1.38175e-08
Q6MZM0	Ferroxidase HEPHL1	HEPHL1	47.452	15	15	131.5	6.74	7.767	1.55468e-08
Q53HL2	Borealin	CDCA8	23.765	24	6	31.3	9.86	0.115	1.55468e-08
P30740	Leukocyte elastase inhibitor	SERPINB1	240.149	51	22	42.7	6.28	5.522	2.13126e-08
Q9H190	Syntenin-2	SDCBP2	9.449	7	2	31.6	9.07	9.339	2.24666e-08
Q9NZH8	Interleukin-36 gamma	IL36G	35.526	50	7	18.7	5.14	5.182	2.46483e-08
P01584	Interleukin-1 beta	IL1B	32.883	22	7	30.7	4.83	5.937	3.24792e-08
P52732	Kinesin-like protein KIF11	KIF11	109.562	30	28	119.1	5.64	0.186	7.62419e-08
Q9GZN4	Brain-specific serine protease 4	PRSS22	30.469	23	5	33.7	7.61	8.076	1.46047e-07
Q99661	Kinesin-like protein KIF2C	KIF2C	77.811	31	16	81.3	7.83	0.215	1.80871e-07
O43240	Kallikrein-10	KLK10	10.128	14	3	30.2	8.59	8.545	2.15289e-07
Q13753	Laminin subunit gamma-2	LAMC2	609.042	61	70	130.9	6.19	4.985	2.15289e-07
Q9Y5N6	Origin recognition complex subunit 6	ORC6	22.009	18	5	28.1	8.66	0.147	3.05364e-07
Q96AZ6	Interferon-stimulated gene 20 kDa protein	ISG20	51.061	57	8	20.4	8.92	7.641	3.16142e-07
P31941	DNA dC->dU-editing enzyme APOBEC-3A	APOBEC3A	38.031	31	2	23	6.84	6.532	5.76695e-07
Q96KB5	Lymphokine-activated killer T-cell-originated protein kinase	PBK	32.863	30	7	36.1	5.12	0.234	7.61671e-07
O60566	Mitotic checkpoint serine/threonine-protein kinase BUB1 beta	BUB1B	84.805	26	22	119.5	5.27	0.234	8.81045e-07
P69905	Hemoglobin subunit alpha	HBA1	36.958	35	1	15.2	8.68	0.277	8.9165e-07
P32926	Desmoglein-3	DSG3	146.139	33	24	107.5	5	4.569	9.40698e-07
Q02487	Desmocollin-2	DSC2	84.741	24	16	99.9	5.34	4.837	1.02498e-06
Q9ULS5	Transmembrane and coiled-coil domain protein 3	TMCC3	68.596	39	15	53.8	8.54	4.824	1.18437e-06
P06702	Protein S100-A9	S100A9	28.218	45	4	13.2	6.13	5.126	2.07145e-06
P46013	Proliferation marker protein Ki-67	MKI67	270.358	33	74	358.5	9.45	0.285	2.31318e-06
O00458	Interferon-related developmental regulator 1	IFRD1	13.124	15	5	50.2	7.18	0.163	2.91439e-06
Q9ULW0	Targeting protein for Xklp2	TPX2	36.594	22	13	85.6	9.23	0.158	2.95846e-06
P20248	Cyclin-A2	CCNA2	23.145	19	6	48.5	6.54	0.144	3.31805e-06
O60437	Periplakin	PPL	223.146	38	56	204.6	5.6	3.604	7.92092e-06
Q15758	Neutral amino acid transporter B(0)	SLC1A5	87.014	27	12	56.6	5.48	0.319	8.65333e-06
Q9Y6A5	Transforming acidic coiled-coil-containing protein 3	TACC3	34.346	16	9	90.3	5.05	0.174	9.08758e-06
P05362	Intercellular adhesion molecule 1	ICAM1	93.353	33	16	57.8	7.99	3.921	1.05405e-05
Q86TG7	Retrotransposon-derived protein PEG10	PEG10	19.895	10	5	80.1	6.39	0.185	1.1138e-05
O95067	G2/mitotic-specific cyclin-B2	CCNB2	28.344	16	5	45.3	8.9	0.157	1.24546e-05
Q03405	Urokinase plasminogen activator surface receptor	PLAUR	77.454	39	8	37	6.65	3.926	1.49389e-05
P33993	DNA replication licensing factor MCM7	MCM7	177.328	54	30	81.3	6.46	0.307	1.60712e-05
Q58FF6	Putative heat shock protein HSP 90-beta 4	HSP90AB4P	78.634	14	2	58.2	4.73	0.329	1.63746e-05
P18510	Interleukin-1 receptor antagonist protein	IL1RN	33.873	38	5	20	6.19	4.972	2.09158e-05
P33552	Cyclin-dependent kinases regulatory subunit 2	CKS2	10.357	28	3	9.9	8.46	0.168	2.35108e-05
Q92876	Kallikrein-6	KLK6	25.61	43	7	26.8	7.44	5.25	2.75354e-05
Q9BZX2	Uridine-cytidine kinase 2	UCK2	40.859	46	7	29.3	6.7	0.283	2.87351e-05
Q96FF9	Sororin	CDCA5	11.077	17	3	27.6	9.61	0.174	2.87351e-05
Q16787	Laminin subunit alpha-3	LAMA3	484.653	23	67	366.4	7.24	3.868	3.40048e-05
Q9C002	Normal mucosa of esophagus-specific gene 1 protein	NMES1	29.634	63	6	9.6	9.47	4.224	3.58386e-05
P00374	Dihydrofolate reductase	DHFR	28.948	50	8	21.4	7.42	0.286	3.65189e-05
Q99541	Perilipin-2	PLIN2	123.908	53	18	48	6.8	0.308	4.47788e-05
P08648	Integrin alpha-5	ITGA5	113.508	23	20	114.5	5.77	3.578	4.74601e-05
P08476	Inhibin beta A chain	INHBA	40.417	22	7	47.4	8.03	5.464	4.94516e-05
Q9Y448	Small kinetochore-associated protein	KNSTRN	6.397	4	1	35.4	6.3	0.146	5.37549e-05
Q13751	Laminin subunit beta-3	LAMB3	515.313	62	57	129.5	7.21	3.763	5.47543e-05
Q92503	SEC14-like protein 1	SEC14L1	9.692	5	3	81.2	6.43	0.182	6.12238e-05
O43709	Probable 18S rRNA (guanine-N(7))-methyltransferase	BUD23	14.118	21	5	31.9	8.73	0.21	6.65892e-05
P62745	Rho-related GTP-binding protein RhoB	RHOB	49.408	37	5	22.1	5.24	3.888	6.91839e-05
Q9ULX3	RNA-binding protein NOB1	NOB1	48.673	22	9	46.6	7.18	0.283	7.8174e-05
O60911	Cathepsin L2	CTSV	27.318	34	7	37.3	8.76	4.743	8.03017e-05
P24592	Insulin-like growth factor-binding protein 6	IGFBP6	5.213	10	2	25.3	7.81	5.416	9.46302e-05
Q9BYG5	Partitioning defective 6 homolog beta	PARD6B	43.648	23	8	41.2	5.58	3.751	0.000105659
Q6NXR4	TELO2-interacting protein 2	TTI2	17.918	12	5	56.9	7.09	0.284	0.000107595
Q9BW04	Specifically androgen-regulated gene protein	SARG	143.499	53	21	63.9	8.62	3.264	0.000118025
P01009	Alpha-1-antitrypsin	SERPINA1	7.636	7	2	46.7	5.59	5.982	0.000120041
P33991	DNA replication licensing factor MCM4	MCM4	169.115	45	31	96.5	6.74	0.335	0.000149952
Q02388	Collagen alpha-1(VII) chain	COL7A1	153.433	16	35	295	6.27	3.588	0.000153841
P27987	Inositol-trisphosphate 3-kinase B	ITPKB	4.957	3	1	102.3	8.43	0.164	0.000166324
Q9H8V3	Protein ECT2	ECT2	16.113	9	7	103.4	7.71	0.192	0.000179962
Q9BY76	Angiopoietin-related protein 4	ANGPTL4	13.164	10	3	45.2	8.85	5.235	0.000207493
P25205	DNA replication licensing factor MCM3	MCM3	156.203	46	35	90.9	5.77	0.335	0.000226461
Q8NEM2	SHC SH2 domain-binding protein 1	SHCBP1	24.796	14	8	75.6	4.75	0.227	0.000226461
O14777	Kinetochore protein NDC80 homolog	NDC80	39.589	22	12	73.9	5.6	0.295	0.000247005
P16035	Metalloproteinase inhibitor 2	TIMP2	10.389	11	2	24.4	7.49	4.823	0.000250317
Q16651	Prostasin	PRSS8	22.023	12	3	36.4	5.85	4.356	0.000266579
P61024	Cyclin-dependent kinases regulatory subunit 1	CKS1B	10.035	33	2	9.7	8.94	0.214	0.000310109
O43683	Mitotic checkpoint serine/threonine-protein kinase BUB1	BUB1	7.19	2	2	122.3	6.47	0.16	0.000320741
Q96R06	Sperm-associated antigen 5	SPAG5	23.427	9	8	134.3	5	0.244	0.000333344
O00483	Cytochrome c oxidase subunit NDUFA4	NDUFA4	13.895	47	4	9.4	9.38	0.286	0.000337335
Q05655	Protein kinase C delta type	PRKCD	17.454	8	5	77.5	7.75	0.212	0.000446454
O15231	Zinc finger protein 185	ZNF185	135.405	49	24	73.5	7.01	3.391	0.000474818
P49736	DNA replication licensing factor MCM2	MCM2	177.639	46	34	101.8	5.52	0.383	0.000488929
Q9UDT6	CAP-Gly domain-containing linker protein 2	CLIP2	59.975	19	12	115.8	6.73	3.355	0.000507479
Q8WXE9	Stonin-2	STON2	23.643	8	6	101.1	5.39	3.09	0.000512584
O95239	Chromosome-associated kinesin KIF4A	KIF4A	83.671	21	20	139.8	6.27	0.287	0.000556236
P11802	Cyclin-dependent kinase 4	CDK4	28.909	30	6	33.7	7.01	0.24	0.000583894
Q99808	Equilibrative nucleoside transporter 1	SLC29A1	29.461	21	8	50.2	8.29	0.291	0.000585276
P13688	Carcinoembryonic antigen-related cell adhesion molecule 1	CEACAM1	3.413	6	2	57.5	5.97	5.486	0.000725724
Q8N1P7	Beta/gamma crystallin domain-containing protein 2	CRYBG2	9.314	4	3	177.8	6.05	4.865	0.000725724
Q13485	Mothers against decapentaplegic homolog 4	SMAD4	6.992	5	3	60.4	6.99	0.245	0.000749062
Q9P2M7	Cingulin	CGN	128.647	36	36	136.3	5.54	3.239	0.000866697
Q14764	Major vault protein	MVP	222.138	44	35	99.3	5.48	3.005	0.00097014
Q9BW19	Kinesin-like protein KIFC1	KIFC1	23.452	14	6	73.7	8.98	0.244	0.000986601
Q7L7L0	Histone H2A type 3	H2AW	47.642	35	1	14.1	11.05	0.22	0.00101037
Q6ZV73	FYVE, RhoGEF and PH domain-containing protein 6	FGD6	45.673	12	13	160.7	7.03	3.771	0.00101233
P50281	Matrix metalloproteinase-14	MMP14	73.772	28	14	65.9	7.77	2.823	0.00101456
Q96JN8	Neuralized-like protein 4	NEURL4	3.806	2	1	166.8	5.86	3.189	0.00112489
P26358	DNA (cytosine-5)-methyltransferase 1	DNMT1	228.254	37	52	183.1	7.75	0.374	0.00119551
Q13103	Secreted phosphoprotein 24	SPP2	3.962	6	1	24.3	8.32	4.496	0.00120231
Q96HR8	H/ACA ribonucleoprotein complex non-core subunit NAF1	NAF1	4.218	2	1	53.7	4.87	0.218	0.00120829
P58335	Anthrax toxin receptor 2	ANTXR2	31.694	16	8	53.6	7.46	3.053	0.00125164
Q92597	Protein NDRG1	NDRG1	362.839	52	12	42.8	5.82	3.097	0.00126925
Q9BVS4	Serine/threonine-protein kinase RIO2	RIOK2	14.693	9	3	63.2	5.94	0.194	0.00130362
O60635	Tetraspanin-1	TSPAN1	6.166	5	1	26.3	5.25	4.753	0.00135282
O60664	Perilipin-3	PLIN3	178.027	55	20	47	5.44	2.985	0.00140167
P18564	Integrin beta-6	ITGB6	65.803	17	10	85.9	5.55	3.107	0.00141397
Q9UI15	Transgelin-3	TAGLN3	41.263	51	9	22.5	7.33	3.2	0.00141878
Q5UIP0	Telomere-associated protein RIF1	RIF1	104.168	15	29	274.3	5.52	0.352	0.00156718
Q9NP80	Calcium-independent phospholipase A2-gamma	PNPLA8	7.851	4	3	88.4	9.23	0.368	0.00173802
P55268	Laminin subunit beta-2	LAMB2	37.653	8	12	195.9	6.52	3.676	0.00184931
P35869	Aryl hydrocarbon receptor	AHR	5.529	3	3	96.1	6.38	0.228	0.00188632
Q07352	mRNA decay activator protein ZFP36L1	ZFP36L1	32.583	25	8	36.3	7.96	3.204	0.00191046
Q8IVL0	Neuron navigator 3	NAV3	11.981	2	4	255.5	8.76	3.93	0.00196605
P80188	Neutrophil gelatinase-associated lipocalin	LCN2	50.474	52	10	22.6	8.91	3.078	0.00196652
Q9NVI1	Fanconi anemia group I protein	FANCI	87.705	23	23	149.2	6.74	0.328	0.00210371
Q14566	DNA replication licensing factor MCM6	MCM6	139.959	41	31	92.8	5.41	0.367	0.00216881
P35527	Keratin, type I cytoskeletal 9	KRT9	280.787	70	33	62	5.24	0.369	0.00230543
Q7Z4F1	Low-density lipoprotein receptor-related protein 10	LRP10	15.908	8	4	76.1	5.52	4.186	0.00237174
P08670	Vimentin	VIM	54.752	36	13	53.6	5.12	0.338	0.00276255
P30408	Transmembrane 4 L6 family member 1	TM4SF1	5.32	4	1	21.6	4.98	4.064	0.00278681
Q11128	4-galactosyl-N-acetylglucosaminide 3-alpha-L-fucosyltransferase FUT5	FUT5	25.162	19	5	43	8.28	3.828	0.00278855
O43597	Protein sprouty homolog 2	SPRY2	25.806	19	4	34.7	8.35	4.07	0.0031186
Q8N9Z2	Coiled-coil domain-containing protein 71L	CCDC71L	20.263	31	7	26.2	11.71	3.459	0.00336109
Q9Y4G2	Pleckstrin homology domain-containing family M member 1	PLEKHM1	16.464	7	6	117.4	6.52	3.814	0.00353096
Q15021	Condensin complex subunit 1	NCAPD2	201.362	34	41	157.1	6.61	0.443	0.00375729
Q8WWI1	LIM domain only protein 7	LMO7	80.459	17	23	192.6	8.09	2.972	0.004423
O14896	Interferon regulatory factor 6	IRF6	128.181	45	21	53.1	5.33	2.761	0.004423
Q96GX5	Serine/threonine-protein kinase greatwall	MASTL	3.347	3	1	97.3	5.99	0.168	0.00445354
O14493	Claudin-4	CLDN4	20.011	13	1	22.1	8.05	2.934	0.00464164
Q14451	Growth factor receptor-bound protein 7	GRB7	78.957	42	18	59.6	8.5	2.882	0.00468913
P17707	S-adenosylmethionine decarboxylase proenzyme	AMD1	3.362	3	1	38.3	6	0.241	0.00488094
Q96NY8	Nectin-4	NECTIN4	75.997	36	15	55.4	5.38	2.818	0.00542665
Q07954	Prolow-density lipoprotein receptor-related protein 1	LRP1	26.975	3	10	504.3	5.39	3.519	0.00558421
O75792	Ribonuclease H2 subunit A	RNASEH2A	56.889	43	12	33.4	5.25	0.417	0.00589339
Q9UNF1	Melanoma-associated antigen D2	MAGED2	79.686	31	13	64.9	9.32	2.79	0.00592211
Q9BXK1	Krueppel-like factor 16	KLF16	10.329	17	2	25.4	9.88	0.221	0.00610214
Q92817	Envoplakin	EVPL	154.13	21	35	231.5	6.96	2.812	0.00638711
P33992	DNA replication licensing factor MCM5	MCM5	92.074	39	23	82.2	8.37	0.395	0.00638838
Q92995	Ubiquitin carboxyl-terminal hydrolase 13	USP13	44.214	15	7	97.3	5.53	0.345	0.00737639
Q9UPN3	Microtubule-actin cross-linking factor 1, isoforms 1/2/3/5	MACF1	1629.52	40	276	837.8	5.39	2.724	0.00738956
Q96RT1	Erbin	ERBIN	50.119	12	15	158.2	5.5	2.795	0.00760529
Q5K651	Sterile alpha motif domain-containing protein 9	SAMD9	125.594	24	32	184.2	7.83	2.773	0.00766075
P26006	Integrin alpha-3	ITGA3	106.85	24	23	116.5	6.77	0.397	0.00766075
Q9UNS1	Protein timeless homolog	TIMELESS	21.782	6	6	138.6	5.4	0.276	0.00770932
Q08174	Protocadherin-1	PCDH1	33.083	11	9	114.7	5.03	3.164	0.00779351
Q8IUF8	Ribosomal oxygenase 2	RIOX2	32.841	19	7	52.8	6.7	0.314	0.00795644
P42695	Condensin-2 complex subunit D3	NCAPD3	20.786	4	6	168.8	7.5	0.328	0.00801599
Q9P107	GEM-interacting protein	GMIP	34.441	13	9	106.6	5.72	3.445	0.0085816
Q8N5I9	NOP protein chaperone 1	NOPCHAP1	13.395	27	5	20.1	5.22	0.313	0.00892797
O00469	Procollagen-lysine,2-oxoglutarate 5-dioxygenase 2	PLOD2	145.115	39	24	84.6	6.71	2.639	0.00946214
Q9NVN8	Guanine nucleotide-binding protein-like 3-like protein	GNL3L	17.531	11	5	65.5	8.44	0.3	0.0100013
Q00587	Cdc42 effector protein 1	CDC42EP1	6.118	5	1	40.3	7.15	3.682	0.0103471
Q9HBF4	Zinc finger FYVE domain-containing protein 1	ZFYVE1	34.554	13	9	87.1	7.42	2.682	0.0106587
P17275	Transcription factor jun-B	JUNB	111.508	53	13	35.9	9.22	2.433	0.0107968
P25774	Cathepsin S	CTSS	7.28	8	2	37.5	8.34	3.425	0.0109765
P05109	Protein S100-A8	S100A8	12.407	39	4	10.8	7.03	2.528	0.0114197
P06493	Cyclin-dependent kinase 1	CDK1	162.463	69	18	34.1	8.4	0.417	0.0115373
Q9BXW9	Fanconi anemia group D2 protein	FANCD2	45.895	12	15	164	5.88	0.306	0.0115909
Q86SJ2	Amphoterin-induced protein 2	AMIGO2	11.174	10	4	57.9	8.4	0.298	0.0118261
P11166	Solute carrier family 2, facilitated glucose transporter member 1	SLC2A1	105.505	14	9	54	8.72	2.505	0.0120509
O00468	Agrin	AGRN	95.344	18	24	217.2	6.39	2.666	0.012185
Q6PJG6	BRCA1-associated ATM activator 1	BRAT1	45.231	19	12	88.1	5.27	0.408	0.0122954
Q96GA3	Protein LTV1 homolog	LTV1	19.162	9	3	54.8	4.91	0.297	0.0128917
P08962	CD63 antigen	CD63	29.389	16	5	25.6	7.81	2.65	0.0129931
P05067	Amyloid-beta precursor protein	APP	98.161	33	20	86.9	4.82	2.571	0.0129931
Q9Y5X1	Sorting nexin-9	SNX9	87.918	33	15	66.6	5.58	2.437	0.0130246
Q9NYY8	FAST kinase domain-containing protein 2, mitochondrial	FASTKD2	42.334	16	9	81.4	8.05	0.406	0.0136161
P55011	Solute carrier family 12 member 2	SLC12A2	72.215	19	16	131.4	6.4	0.374	0.0136839
Q15628	Tumor necrosis factor receptor type 1-associated DEATH domain protein	TRADD	50.239	43	10	34.2	6.27	2.493	0.013994
Q09666	Neuroblast differentiation-associated protein AHNAK	AHNAK	2251.96	78	324	628.7	6.15	2.58	0.014136
Q96EK4	THAP domain-containing protein 11	THAP11	7.276	8	2	34.4	8.98	0.322	0.0144272
Q16678	Cytochrome P450 1B1	CYP1B1	41.778	22	11	60.8	8.98	0.371	0.0148299
Q6ZS17	Rho family-interacting cell polarization regulator 1	RIPOR1	102.43	26	25	132.2	6.28	2.641	0.0151586
Q15417	Calponin-3	CNN3	91.829	46	10	36.4	6.05	2.436	0.0151748
Q9UN19	Dual adapter for phosphotyrosine and 3-phosphotyrosine and 3-phosphoinositide	DAPP1	18.759	26	6	32.2	7.8	2.982	0.0158708
Q8N3D4	EH domain-binding protein 1-like protein 1	EHBP1L1	169.017	40	35	161.8	4.83	2.646	0.0164728
Q13112	Chromatin assembly factor 1 subunit B	CHAF1B	10.634	8	4	61.5	7.5	0.33	0.0171608
Q13257	Mitotic spindle assembly checkpoint protein MAD2A	MAD2L1	30.792	32	7	23.5	5.08	0.432	0.0177078
O15528	25-hydroxyvitamin D-1 alpha hydroxylase, mitochondrial	CYP27B1	13.503	9	4	56.5	9.16	3.311	0.0181066
Q15036	Sorting nexin-17	SNX17	15.946	10	5	52.9	7.46	0.31	0.0181647
P41440	Reduced folate transporter	SLC19A1	3.893	2	1	64.8	8.95	0.217	0.0183495
Q96T88	E3 ubiquitin-protein ligase UHRF1	UHRF1	44.928	20	12	89.8	7.56	0.389	0.0185527
Q70E73	Ras-associated and pleckstrin homology domains-containing protein 1	RAPH1	71.574	20	17	135.2	8.85	2.633	0.0187559
O76080	AN1-type zinc finger protein 5	ZFAND5	39.191	52	7	23.1	8.51	2.498	0.0192544
Q6ZVX7	F-box only protein 50	NCCRP1	6.056	7	2	30.8	6.62	3.423	0.019291
Q99856	AT-rich interactive domain-containing protein 3A	ARID3A	37.586	21	9	62.9	4.91	3.062	0.019808
P30613	Pyruvate kinase PKLR	PKLR	6.563	3	1	61.8	7.74	0.315	0.0203935
Q8IY22	C-Maf-inducing protein	CMIP	47.219	14	9	86.3	6.7	2.608	0.0209301
Q6RFH5	WD repeat-containing protein 74	WDR74	52.608	32	9	42.4	8.32	0.418	0.0210196
P05121	Plasminogen activator inhibitor 1	SERPINE1	35.689	24	8	45	7.2	2.541	0.021346
Q9C0C2	182 kDa tankyrase-1-binding protein	TNKS1BP1	493.588	55	72	181.7	4.86	2.476	0.0224875
Q8WUM9	Sodium-dependent phosphate transporter 1	SLC20A1	21.294	10	6	73.7	7.08	0.34	0.0224875
O60678	Protein arginine N-methyltransferase 3	PRMT3	17.848	11	5	59.9	5.35	0.328	0.0232394
P35568	Insulin receptor substrate 1	IRS1	29.488	9	9	131.5	8.54	0.339	0.023582
Q8IY21	Probable ATP-dependent RNA helicase DDX60	DDX60	62.733	13	19	197.7	7.59	2.507	0.0246049
Q15398	Disks large-associated protein 5	DLGAP5	22.925	10	6	95.1	9	0.341	0.025058
Q9NRW3	DNA dC->dU-editing enzyme APOBEC-3C	APOBEC3C	34.716	27	3	22.8	7.59	2.52	0.0254427
P35573	Glycogen debranching enzyme	AGL	102.993	24	31	174.7	6.76	0.423	0.026386
Q8NBT2	Kinetochore protein Spc24	SPC24	16.784	27	4	22.5	4.7	0.351	0.0264805
Q16342	Programmed cell death protein 2	PDCD2	15.874	16	5	38.6	5.38	0.352	0.0264826
P19957	Elafin	PI3	17.217	37	3	12.3	8.82	2.838	0.0270043
Q96GX2	Ataxin-7-like protein 3B	ATXN7L3B	13.806	31	2	10.8	4.36	3.144	0.0271601
Q01432	AMP deaminase 3	AMPD3	30.572	17	11	88.8	6.98	2.558	0.0276125
P09104	Gamma-enolase	ENO2	148.429	65	13	47.2	5.03	2.342	0.0280162
P07738	Bisphosphoglycerate mutase	BPGM	61.817	55	13	30	6.54	2.452	0.0285969
Q12849	G-rich sequence factor 1	GRSF1	76.887	33	14	53.1	6.19	0.437	0.028696
A6NHL2	Tubulin alpha chain-like 3	TUBAL3	53.278	10	1	49.9	6.05	2.383	0.0287646
Q96CV9	Optineurin	OPTN	31.777	12	6	65.9	5.17	2.853	0.0297478
Q16739	Ceramide glucosyltransferase	UGCG	6.174	3	1	44.8	7.78	3.195	0.0309979
Q5JPH6	Probable glutamate--tRNA ligase, mitochondrial	EARS2	30.757	18	8	58.7	8.76	0.355	0.03156
P10301	Ras-related protein R-Ras	RRAS	62.594	63	10	23.5	6.93	2.352	0.0319396
Q13685	Angio-associated migratory cell protein	AAMP	59.801	35	12	46.7	4.42	0.436	0.0324785
P25106	Atypical chemokine receptor 3	ACKR3	4.5	4	1	41.5	7.58	3.303	0.0326257
Q08431	Lactadherin	MFGE8	26.028	29	8	43.1	8.15	2.761	0.0334901
P23469	Receptor-type tyrosine-protein phosphatase epsilon	PTPRE	55.819	23	14	80.6	7.02	2.471	0.0341482
O75717	WD repeat and HMG-box DNA-binding protein 1	WDHD1	116.33	30	30	125.9	5.62	0.459	0.0343052
P14923	Junction plakoglobin	JUP	389.682	66	34	81.7	6.14	2.38	0.034991
Q9NR33	DNA polymerase epsilon subunit 4	POLE4	9.553	32	2	12.2	4.92	0.339	0.0350138
Q9ULP0	Protein NDRG4	NDRG4	37.925	25	6	38.4	6.21	2.419	0.0366591
Q7L2E3	ATP-dependent RNA helicase DHX30	DHX30	129.582	31	35	133.9	8.78	0.509	0.0368332
Q9H3H1	tRNA dimethylallyltransferase	TRIT1	51.253	35	11	52.7	8.21	0.436	0.0368332
Q08629	Testican-1	SPOCK1	8.767	6	2	49.1	6.1	2.871	0.0379265
Q96FX8	p53 apoptosis effector related to PMP-22	PERP	10.896	25	3	21.4	7.03	2.808	0.0379265
Q8IVW6	AT-rich interactive domain-containing protein 3B	ARID3B	60.698	31	14	60.6	7.52	2.422	0.0379265
Q6ICB0	Desumoylating isopeptidase 1	DESI1	4.721	10	2	18.3	4.94	0.357	0.0379265
P33316	Deoxyuridine 5'-triphosphate nucleotidohydrolase, mitochondrial	DUT	47.531	34	7	26.5	9.36	0.468	0.0382214
Q6WKZ4	Rab11 family-interacting protein 1	RAB11FIP1	63.258	18	15	137.1	5.43	2.505	0.0382941
Q9Y255	PRELI domain-containing protein 1, mitochondrial	PRELID1	9.427	18	4	25.2	9.54	0.352	0.0388541
P49643	DNA primase large subunit	PRIM2	40.192	27	12	58.8	7.91	0.423	0.0414617
Q96AQ6	Pre-B-cell leukemia transcription factor-interacting protein 1	PBXIP1	58.49	24	14	80.6	5.33	2.391	0.0417739
P49642	DNA primase small subunit	PRIM1	33.465	24	9	49.9	8.21	0.431	0.0417739
Q99985	Semaphorin-3C	SEMA3C	14.114	9	6	85.2	8.69	3.015	0.0442993
Q8IZW8	Tensin-4	TNS4	50.345	22	12	76.7	7.34	0.413	0.0447745
P23634	Plasma membrane calcium-transporting ATPase 4	ATP2B4	238.668	36	23	137.8	6.6	2.266	0.0460924
P50453	Serpin B9	SERPINB9	142.425	60	19	42.4	5.86	2.234	0.0471971
Q14289	Protein-tyrosine kinase 2-beta	PTK2B	116.402	37	31	115.8	6.25	2.211	0.0478142
Q9UNP9	Peptidyl-prolyl cis-trans isomerase E	PPIE	100.62	55	13	33.4	5.6	0.514	0.0489683
Q8N543	Prolyl 3-hydroxylase OGFOD1	OGFOD1	68.827	33	16	63.2	5.11	0.493	0.0509562
Q9ULC5	Long-chain-fatty-acid--CoA ligase 5	ACSL5	10.846	5	2	75.9	6.92	2.803	0.0520554
Q9NUL7	Probable ATP-dependent RNA helicase DDX28	DDX28	10.48	9	4	59.5	10.42	0.342	0.0520987
Q8N4E4	Phosducin-like protein 2	PDCL2	4.709	6	1	28.1	4.87	0.289	0.0526486
P22528	Cornifin-B	SPRR1B	6.133	28	2	9.9	8.48	2.948	0.0536262
Q8NG11	Tetraspanin-14	TSPAN14	15.529	20	5	30.7	6.84	2.718	0.0536262
Q96JY6	PDZ and LIM domain protein 2	PDLIM2	25.452	30	8	37.4	8.72	2.664	0.0536262
Q9NWK9	Box C/D snoRNA protein 1	ZNHIT6	8.396	4	1	53.9	5.8	0.29	0.0536262
O43312	Protein MTSS 1	MTSS1	13.979	10	5	82.2	6.92	2.916	0.0536509
Q13501	Sequestosome-1	SQSTM1	186.07	63	16	47.7	5.22	0.508	0.054358
Q9P2B4	CTTNBP2 N-terminal-like protein	CTTNBP2NL	56.1	30	14	70.1	8.06	2.246	0.0561373
P23921	Ribonucleoside-diphosphate reductase large subunit	RRM1	147.43	44	27	90	7.15	0.511	0.05663
P61225	Ras-related protein Rap-2b	RAP2B	52.691	49	7	20.5	4.81	2.197	0.0571012
Q9BPX3	Condensin complex subunit 3	NCAPG	86.703	23	20	114.3	5.59	0.476	0.0613212
P08243	Asparagine synthetase [glutamine-hydrolyzing]	ASNS	78.899	39	17	64.3	6.86	0.482	0.0614186
Q3B7T1	Erythroid differentiation-related factor 1	EDRF1	50.167	14	15	138.4	6.33	0.462	0.0634714
O94985	Calsyntenin-1	CLSTN1	17.498	7	6	109.7	4.91	2.583	0.0645835
Q12841	Follistatin-related protein 1	FSTL1	5.183	6	2	35	5.52	3.084	0.0655509
Q9H467	CUE domain-containing protein 2	CUEDC2	5.568	10	3	32	4.81	0.329	0.066005
P21860	Receptor tyrosine-protein kinase erbB-3	ERBB3	5.15	2	2	148	6.55	3.352	0.0670366
A5YM69	Rho guanine nucleotide exchange factor 35	ARHGEF35	13.242	11	1	53.3	4.31	3.352	0.0672291
Q9H1E3	Nuclear ubiquitous casein and cyclin-dependent kinase substrate 1	NUCKS1	6.053	5	2	27.3	5.08	2.272	0.0673086
O60238	BCL2/adenovirus E1B 19 kDa protein-interacting protein 3-like	BNIP3L	7.053	7	1	23.9	5.85	2.867	0.0674077
P54709	Sodium/potassium-transporting ATPase subunit beta-3	ATP1B3	77.098	35	11	31.5	8.35	0.499	0.0674077
Q9H900	Protein zwilch homolog	ZWILCH	24.649	14	7	67.2	6.27	0.493	0.0703014
P49427	Ubiquitin-conjugating enzyme E2 R1	CDC34	14.222	19	4	26.7	4.54	0.49	0.0706673
P31431	Syndecan-4	SDC4	46.5	38	9	21.6	4.5	2.195	0.0715163
Q96FJ0	AMSH-like protease	STAMBPL1	7.181	10	4	49.8	7.23	0.308	0.0723573
P50479	PDZ and LIM domain protein 4	PDLIM4	94.949	66	17	35.4	7.91	2.054	0.0724251
Q06481	Amyloid-like protein 2	APLP2	64.689	22	13	86.9	4.79	2.229	0.0734715
Q8TD30	Alanine aminotransferase 2	GPT2	34.21	22	8	57.9	7.71	0.472	0.0741758
O15460	Prolyl 4-hydroxylase subunit alpha-2	P4HA2	119.961	44	18	60.9	5.71	2.104	0.0744418
Q14145	Kelch-like ECH-associated protein 1	KEAP1	84.301	42	20	69.6	6.44	0.508	0.0744445
O75369	Filamin-B	FLNB	1582.66	62	133	278	5.73	2.207	0.074495
O75385	Serine/threonine-protein kinase ULK1	ULK1	7.396	3	3	112.6	8.79	2.22	0.0750402
P41229	Lysine-specific demethylase 5C	KDM5C	65.939	12	13	175.6	5.58	2.534	0.0752216
Q15003	Condensin complex subunit 2	NCAPH	72.911	25	13	82.5	5.06	0.487	0.0756048
Q9HBM1	Kinetochore protein Spc25	SPC25	16.885	22	4	26.1	8	0.363	0.0756048
O00165	HCLS1-associated protein X-1	HAX1	21.158	17	3	31.6	4.92	0.391	0.0768295
Q9BTU6	Phosphatidylinositol 4-kinase type 2-alpha	PI4K2A	170.432	58	25	54	8.29	2.047	0.0770704
Q9BRS2	Serine/threonine-protein kinase RIO1	RIOK1	11.545	12	4	65.5	6.19	0.353	0.0785322
Q9UBS9	SUN domain-containing ossification factor	SUCO	4.796	1	1	139.3	5.01	3.356	0.0786322
Q5T0Z8	Uncharacterized protein C6orf132	C6orf132	45.011	15	13	124	9.45	2.713	0.0786322
Q5JUR7	Testis-expressed protein 30	TEX30	16.846	23	4	25.6	8.66	0.384	0.0799099
Q9Y5S2	Serine/threonine-protein kinase MRCK beta	CDC42BPB	220.402	35	53	194.2	6.37	2.033	0.0804528
P78540	Arginase-2, mitochondrial	ARG2	74.243	37	9	38.6	6.47	2.157	0.0805849
Q9BTE3	Mini-chromosome maintenance complex-binding protein	MCMBP	152.079	47	27	72.9	5.87	0.561	0.0805849
P55196	Afadin	AFDN	223.601	32	47	206.7	6.47	2.032	0.0806396
P78545	ETS-related transcription factor Elf-3	ELF3	15.539	13	3	41.4	5.77	2.593	0.0824227
Q6ZMK1	Cysteine and histidine-rich protein 1	CYHR1	18.575	17	6	40.7	7.23	2.61	0.0840895
Q14493	Histone RNA hairpin-binding protein	SLBP	9.265	13	3	31.3	7.47	0.344	0.0846996
Q12968	Nuclear factor of activated T-cells, cytoplasmic 3	NFATC3	9.14	4	3	115.5	6.37	0.349	0.0856337
Q9UK22	F-box only protein 2	FBXO2	63.404	35	9	33.3	4.37	2.229	0.0858095
Q8WWH5	Probable tRNA pseudouridine synthase 1	TRUB1	33.963	30	8	37.2	8.25	0.444	0.0878281
P01033	Metalloproteinase inhibitor 1	TIMP1	26.767	27	4	23.2	8.1	2.231	0.0880812
Q9C0H2	Protein tweety homolog 3	TTYH3	5.676	6	2	57.5	5.39	2.848	0.0883446
Q8TCG1	Protein CIP2A	CIP2A	33.86	14	13	102.1	6.23	0.396	0.0890616
Q9NTJ3	Structural maintenance of chromosomes protein 4	SMC4	243.416	41	51	147.1	6.79	0.527	0.0897132
P15407	Fos-related antigen 1	FOSL1	40.967	28	6	29.4	8.02	2.204	0.089853
P27708	CAD protein	CAD	189.217	26	44	242.8	6.46	0.527	0.089853
P15104	Glutamine synthetase	GLUL	15.038	14	5	42	6.89	0.399	0.089853
Q9BQC3	2-(3-amino-3-carboxypropyl)histidine synthase subunit 2	DPH2	16.884	10	4	52.1	5.53	0.401	0.090496
P12109	Collagen alpha-1(VI) chain	COL6A1	39.751	11	8	108.5	5.43	2.463	0.0910297
P81605	Dermcidin	DCD	12.492	23	3	11.3	6.54	2.147	0.0910297
Q9UG63	ATP-binding cassette sub-family F member 2	ABCF2	111.508	40	25	71.2	7.37	0.557	0.0961671
O95425	Supervillin	SVIL	217.971	32	54	247.6	6.98	2.151	0.0962423
O00220	Tumor necrosis factor receptor superfamily member 10A	TNFRSF10A	31.526	18	8	50.1	7.03	0.398	0.0970206
Q8IUC4	Rhophilin-2	RHPN2	14.524	10	4	76.9	6.8	0.388	0.0971483
P43003	Excitatory amino acid transporter 1	SLC1A3	7.292	6	2	59.5	8.41	0.307	0.0971483
P07711	Procathepsin L	CTSL	22.125	24	6	37.5	5.45	2.513	0.0985966
Q7Z406	Myosin-14	MYH14	167.061	18	21	227.7	5.6	2.116	0.100769
Q14693	Phosphatidate phosphatase LPIN1	LPIN1	14.8	9	4	98.6	6.58	2.577	0.102227
Q5TCZ1	SH3 and PX domain-containing protein 2A	SH3PXD2A	19.828	7	4	125.2	8.9	2.526	0.102227
Q9GZT3	SRA stem-loop-interacting RNA-binding protein, mitochondrial	SLIRP	85.083	78	9	12.3	10.24	0.542	0.105632
O95602	DNA-directed RNA polymerase I subunit RPA1	POLR1A	183.077	33	41	194.7	7.03	0.509	0.106911
P11169	Solute carrier family 2, facilitated glucose transporter member 3	SLC2A3	20.744	9	4	53.9	7.2	2.598	0.109041
Q9UN36	Protein NDRG2	NDRG2	8.52	11	2	40.8	5.21	2.741	0.10973
Q13625	Apoptosis-stimulating of p53 protein 2	TP53BP2	48.781	16	13	125.5	6.07	2.54	0.10973
Q01082	Spectrin beta chain, non-erythrocytic 1	SPTBN1	1019.33	62	125	274.4	5.57	2.112	0.110209
Q9Y394	Dehydrogenase/reductase SDR family member 7	DHRS7	46.98	25	9	38.3	8.32	2.092	0.111263
Q58FG1	Putative heat shock protein HSP 90-alpha A4	HSP90AA4P	36.585	12	2	47.7	5.19	0.415	0.11252
Q8N884	Cyclic GMP-AMP synthase	CGAS	50.584	32	13	58.8	9.48	0.519	0.114039
Q86XI2	Condensin-2 complex subunit G2	NCAPG2	14.047	4	4	130.9	6.87	0.41	0.114052
Q13492	Phosphatidylinositol-binding clathrin assembly protein	PICALM	71.264	25	14	70.7	7.9	2.016	0.114642
P02794	Ferritin heavy chain	FTH1	139.762	75	15	21.2	5.55	2.1	0.116124
O95816	BAG family molecular chaperone regulator 2	BAG2	67.479	47	9	23.8	6.7	0.573	0.1175
Q70EL4	Ubiquitin carboxyl-terminal hydrolase 43	USP43	22.721	7	7	122.7	9.19	2.567	0.118134
P12830	Cadherin-1	CDH1	101.072	23	17	97.4	4.73	2.03	0.119343
Q9Y3B1	PRELI domain containing protein 3B	PRELID3B	4.749	14	2	21.5	6.73	0.336	0.11964
Q8IWJ2	GRIP and coiled-coil domain-containing protein 2	GCC2	90.41	18	23	195.8	5.14	2.096	0.121309
Q13873	Bone morphogenetic protein receptor type-2	BMPR2	6.332	2	1	115.1	6.2	3.075	0.122169
O75376	Nuclear receptor corepressor 1	NCOR1	34.267	6	10	270	7.11	1.97	0.122422
P28340	DNA polymerase delta catalytic subunit	POLD1	115.499	32	30	123.6	7.03	0.527	0.123031
P16989	Y-box-binding protein 3	YBX3	217.293	63	12	40.1	9.77	0.519	0.124153
Q29980	MHC class I polypeptide-related sequence B	MICB	4.907	7	3	42.5	7.31	0.393	0.124153
O95684	Centrosomal protein 43	CEP43	34.957	27	6	43	4.81	0.417	0.12483
Q71UI9	Histone H2A.V	H2AZ2	29.9	31	2	13.5	10.58	0.591	0.125201
P54105	Methylosome subunit pICln	CLNS1A	40.768	49	7	26.2	4.11	0.489	0.12528
P20839	Inosine-5'-monophosphate dehydrogenase 1	IMPDH1	107.477	43	16	55.4	6.9	0.523	0.125598
Q9Y696	Chloride intracellular channel protein 4	CLIC4	121.52	67	16	28.8	5.59	1.987	0.126033
O75157	TSC22 domain family protein 2	TSC22D2	17.453	7	5	79.2	5.02	2.364	0.126833
Q16695	Histone H3.1t	H3-4	15.002	30	3	15.5	11.12	0.528	0.126833
P02792	Ferritin light chain	FTL	72.05	55	10	20	5.78	1.949	0.132409
Q9H6R0	ATP-dependent RNA helicase DHX33	DHX33	6.258	4	3	78.8	8.91	0.364	0.132962
Q9P0K7	Ankycorbin	RAI14	163.563	40	32	110	6.21	2.035	0.133148
P49757	Protein numb homolog	NUMB	64.31	25	11	70.8	8.51	2.059	0.133286
Q96DU7	Inositol-trisphosphate 3-kinase C	ITPKC	35.749	17	8	75.2	5.14	2.084	0.133932
Q14137	Ribosome biogenesis protein BOP1	BOP1	94.958	36	21	83.6	6.19	0.591	0.133943
O75127	Pentatricopeptide repeat-containing protein 1, mitochondrial	PTCD1	20.977	8	5	78.8	8.59	0.397	0.133943
Q13813	Spectrin alpha chain, non-erythrocytic 1	SPTAN1	1152.21	62	159	284.4	5.35	2.06	0.134792
Q96BM9	ADP-ribosylation factor-like protein 8A	ARL8A	36.116	52	3	21.4	7.77	2.325	0.138783
Q58FF8	Putative heat shock protein HSP 90-beta 2	HSP90AB2P	134.17	31	1	44.3	4.84	0.308	0.138783
Q9NZM3	Intersectin-2	ITSN2	41.044	10	10	193.3	8.12	2.327	0.140911
Q9UNQ2	Probable dimethyladenosine transferase	DIMT1	26.635	32	8	35.2	9.99	0.428	0.141832
P56749	Claudin-12	CLDN12	5.487	6	1	27.1	8.46	2.571	0.141935
Q12965	Unconventional myosin-Ie	MYO1E	226.375	43	37	127	8.92	1.989	0.142346
Q9BRX9	WD repeat domain-containing protein 83	WDR83	11.055	17	4	34.3	5.58	0.413	0.142346
Q9BZM4	UL16-binding protein 3	ULBP3	9.97	14	3	27.9	8.02	0.399	0.143629
O15243	Leptin receptor gene-related protein	LEPROT	4.816	10	1	14.2	6.51	2.523	0.143631
Q12802	A-kinase anchor protein 13	AKAP13	179.041	22	42	307.4	5.24	2.013	0.143631
P50579	Methionine aminopeptidase 2	METAP2	207.502	50	16	52.9	5.82	0.592	0.143631
P07858	Cathepsin B	CTSB	121.28	41	15	37.8	6.3	2.024	0.144224
Q9BT17	Mitochondrial ribosome-associated GTPase 1	MTG1	15.776	17	5	37.2	9.47	0.407	0.144509
O75976	Carboxypeptidase D	CPD	155.018	27	32	152.8	6.05	0.6	0.146649
P62805	Histone H4	H4C1	136.599	56	11	11.4	11.36	0.537	0.146649
Q9BQL6	Fermitin family homolog 1	FERMT1	169.085	44	27	77.4	6.28	1.969	0.147439
Q96E29	Transcription termination factor 3, mitochondrial	MTERF3	12.854	13	4	47.9	8.53	0.428	0.147439
Q96RK0	Protein capicua homolog	CIC	10.167	3	4	163.7	8.56	2.387	0.149552
Q9H6S3	Epidermal growth factor receptor kinase substrate 8-like protein 2	EPS8L2	54.98	22	12	80.6	6.84	2.027	0.150373
Q9BZD4	Kinetochore protein Nuf2	NUF2	22.772	16	6	54.3	8.27	0.439	0.152182
P13747	HLA class I histocompatibility antigen, alpha chain E	HLA-E	35.588	31	5	40	5.83	2.358	0.157107
P52701	DNA mismatch repair protein Msh6	MSH6	183.23	37	39	152.7	6.9	0.593	0.158683
Q92771	Putative ATP-dependent RNA helicase DDX12	DDX12P	7.55	3	1	105.9	8.24	0.319	0.159169
Q9UPX8	SH3 and multiple ankyrin repeat domains protein 2	SHANK2	19.628	6	6	158.7	6.9	2.435	0.15935
O75326	Semaphorin-7A	SEMA7A	64.012	31	15	74.8	7.64	2.073	0.15935
Q92537	Sushi domain-containing protein 6	SUSD6	3.598	5	1	32.1	5.15	2.819	0.16051
Q658P3	Metalloreductase STEAP3	STEAP3	10.155	10	4	54.6	8.6	0.446	0.16059
Q92623	Tetratricopeptide repeat protein 9A	TTC9	21.79	34	5	24.4	8.98	1.997	0.161846
P04899	Guanine nucleotide-binding protein G(i) subunit alpha-2	GNAI2	116.96	48	9	40.4	5.54	2.014	0.162208
Q9UHB6	LIM domain and actin-binding protein 1	LIMA1	304.99	56	39	85.2	6.84	2.013	0.16253
Q9Y2V2	Calcium-regulated heat-stable protein 1	CARHSP1	26.33	41	4	15.9	8.21	2.01	0.16253
Q9Y2H0	Disks large-associated protein 4	DLGAP4	49.064	14	10	107.9	7.08	1.92	0.165587
Q29983	MHC class I polypeptide-related sequence A	MICA	5.913	7	1	42.9	6.98	0.377	0.168655
P28290	Protein ITPRID2	ITPRID2	64.393	19	19	138.3	5.19	2.042	0.168948
Q2NL82	Pre-rRNA-processing protein TSR1 homolog	TSR1	104.449	31	20	91.8	7.42	0.547	0.168948
P82094	TATA element modulatory factor	TMF1	53.371	16	14	122.8	4.92	2.401	0.170224
P04259	Keratin, type II cytoskeletal 6B	KRT6B	288.391	58	4	60	8	1.892	0.170224
Q8N257	Histone H2B type 3-B	H2BU1	82.588	50	1	13.9	10.32	0.57	0.170289
P06239	Tyrosine-protein kinase Lck	LCK	11.232	8	2	58	5.36	2.466	0.171455
Q96IG2	F-box/LRR-repeat protein 20	FBXL20	19.196	16	6	48.4	7.49	2.39	0.172287
Q9NU22	Midasin	MDN1	29.275	3	9	632.4	5.68	0.448	0.172287
Q07157	Tight junction protein ZO-1	TJP1	349.233	49	64	195.3	6.7	1.93	0.174219
Q9UHW9	Solute carrier family 12 member 6	SLC12A6	19.253	6	3	127.5	7.08	2.284	0.175433
Q684P5	Rap1 GTPase-activating protein 2	RAP1GAP2	12.068	7	4	80	6.67	2.426	0.176669
Q9Y2H1	Serine/threonine-protein kinase 38-like	STK38L	37.955	29	10	54	6.81	1.986	0.176669
Q9Y4C1	Lysine-specific demethylase 3A	KDM3A	129.223	33	30	147.2	8.07	1.985	0.17749
Q9Y365	START domain-containing protein 10	STARD10	34.081	27	7	33	7.12	1.966	0.180835
P56945	Breast cancer anti-estrogen resistance protein 1	BCAR1	160.759	42	26	93.3	5.67	1.898	0.181817
Q9UIG0	Tyrosine-protein kinase BAZ1B	BAZ1B	150.759	29	36	170.8	8.48	0.562	0.183723
Q13469	Nuclear factor of activated T-cells, cytoplasmic 2	NFATC2	9.332	5	4	100.1	7.28	2.392	0.183924
Q9NSC5	Homer protein homolog 3	HOMER3	73.061	46	13	39.8	5.45	1.989	0.186552
Q9BRP1	Programmed cell death protein 2-like	PDCD2L	30.02	26	6	39.4	4.86	0.449	0.186933
Q9HBH0	Rho-related GTP-binding protein RhoF	RHOF	18.076	24	5	23.6	8.65	2.284	0.18774
P24385	G1/S-specific cyclin-D1	CCND1	12.15	16	4	33.7	5.02	0.45	0.188803
P01130	Low-density lipoprotein receptor	LDLR	143.944	34	22	95.3	5.05	1.962	0.19092
P56559	ADP-ribosylation factor-like protein 4C	ARL4C	8.232	15	2	21.5	9.09	0.415	0.19092
P38432	Coilin	COIL	9.251	10	4	62.6	9.07	0.435	0.192172
Q6P1R4	tRNA-dihydrouridine(16/17) synthase [NAD(P)(+)]-like	DUS1L	8.886	7	3	53.2	8.29	0.4	0.192172
Q9Y6Y0	Influenza virus NS1A-binding protein	IVNS1ABP	32.036	17	10	71.7	5.53	0.457	0.195437
P23458	Tyrosine-protein kinase JAK1	JAK1	24.449	9	9	133.2	7.55	2.245	0.195549
Q13885	Tubulin beta-2A chain	TUBB2A	437.154	68	1	49.9	4.89	1.936	0.195597
Q5T749	Keratinocyte proline-rich protein	KPRP	79.827	31	11	64.1	8.27	0.553	0.195877
Q96P48	Arf-GAP with Rho-GAP domain, ANK repeat and PH domain-containing protein 1	ARAP1	151.584	29	35	162.1	6.23	1.889	0.196101
P67936	Tropomyosin alpha-4 chain	TPM4	40.794	29	1	28.5	4.69	2.186	0.196242
Q9NYA1	Sphingosine kinase 1	SPHK1	11.685	9	3	42.5	7.11	2.206	0.196361
P06396	Gelsolin	GSN	279.58	43	26	85.6	6.28	1.958	0.196379
P50542	Peroxisomal targeting signal 1 receptor	PEX5	35.689	20	8	70.8	4.54	0.463	0.196583
P13674	Prolyl 4-hydroxylase subunit alpha-1	P4HA1	191.975	48	26	61	6.01	1.956	0.198134
O94916	Nuclear factor of activated T-cells 5	NFAT5	18.758	5	5	165.7	5.24	2.293	0.199572
P20936	Ras GTPase-activating protein 1	RASA1	74.32	20	18	116.3	6.54	1.999	0.199572
Q01650	Large neutral amino acids transporter small subunit 1	SLC7A5	76.85	15	8	55	7.72	0.561	0.200127
O15021	Microtubule-associated serine/threonine-protein kinase 4	MAST4	7.713	2	2	283.9	8.62	2.387	0.202653
Q71RC2	La-related protein 4	LARP4	45.795	22	11	80.5	6.61	0.492	0.202826
P02545	Prelamin-A/C	LMNA	521.196	74	53	74.1	7.02	1.948	0.203206
Q9UI30	Multifunctional methyltransferase subunit TRM112-like protein	TRMT112	24.714	37	4	14.2	5.26	0.563	0.203296
Q96TA1	Protein Niban 2	NIBAN2	257.472	47	29	84.1	6.19	1.946	0.20468
P09001	39S ribosomal protein L3, mitochondrial	MRPL3	35.277	24	8	38.6	9.48	0.623	0.205259
P13797	Plastin-3	PLS3	400.151	61	30	70.8	5.6	1.941	0.207911
P29590	Protein PML	PML	64.209	22	17	97.5	6.21	1.925	0.207911
Q14517	Protocadherin Fat 1	FAT1	41.002	4	14	506	5	0.499	0.207911
Q9H7E9	UPF0488 protein C8orf33	C8orf33	29.434	41	6	25	9.95	0.594	0.208556
P27816	Microtubule-associated protein 4	MAP4	327.378	55	51	120.9	5.43	1.938	0.209191
Q5T4S7	E3 ubiquitin-protein ligase UBR4	UBR4	41.898	3	12	573.5	6.04	0.468	0.209191
Q9NUG6	p53 and DNA damage-regulated protein 1	PDRG1	5.256	18	2	15.5	6.06	0.437	0.209191
Q9NRF9	DNA polymerase epsilon subunit 3	POLE3	17.556	37	3	16.8	4.74	0.463	0.213726
P09382	Galectin-1	LGALS1	74.85	73	9	14.7	5.5	1.875	0.214254
Q9NWM0	Spermine oxidase	SMOX	25.741	20	7	61.8	5.45	2.15	0.215548
Q9BZL6	Serine/threonine-protein kinase D2	PRKD2	32.37	17	11	96.7	6.84	1.918	0.215548
P08195	4F2 cell-surface antigen heavy chain	SLC3A2	271.232	51	31	68	5.01	0.568	0.216519
P40121	Macrophage-capping protein	CAPG	102.441	39	10	38.5	6.19	1.93	0.21656
P21926	CD9 antigen	CD9	31.288	20	6	25.4	7.15	1.885	0.21821
P02786	Transferrin receptor protein 1	TFRC	265.692	53	36	84.8	6.61	0.569	0.219248
P02649	Apolipoprotein E	APOE	27.652	29	4	36.1	5.73	2.309	0.220386
Q92614	Unconventional myosin-XVIIIa	MYO18A	228.48	33	54	233	6.3	1.893	0.22151
P01135	Protransforming growth factor alpha	TGFA	8.625	13	1	17	7.53	2.291	0.222218
P08133	Annexin A6	ANXA6	246.483	64	42	75.8	5.6	1.923	0.222218
P49593	Protein phosphatase 1F	PPM1F	51.253	31	11	49.8	5.1	0.533	0.222218
O75896	Tumor suppressor candidate 2	TUSC2	3.932	16	2	12.1	9.69	0.456	0.2233
Q15828	Cystatin-M	CST6	6.638	21	2	16.5	8.09	2.274	0.223589
Q08378	Golgin subfamily A member 3	GOLGA3	152.506	30	36	167.3	5.44	1.955	0.224213
P05023	Sodium/potassium-transporting ATPase subunit alpha-1	ATP1A1	372.739	47	49	112.8	5.49	0.571	0.225571
Q9UH62	Armadillo repeat-containing X-linked protein 3	ARMCX3	40.175	31	9	42.5	8.37	2.136	0.22677
Q9GZM7	Tubulointerstitial nephritis antigen-like	TINAGL1	21.713	15	5	52.4	6.99	2.193	0.228298
O43166	Signal-induced proliferation-associated 1-like protein 1	SIPA1L1	45.12	11	14	199.9	8.19	2.16	0.228792
O95865	N(G),N(G)-dimethylarginine dimethylaminohydrolase 2	DDAH2	41.074	41	8	29.6	6.01	1.962	0.228792
P01034	Cystatin-C	CST3	12.363	19	3	15.8	8.75	2.283	0.229041
P21980	Protein-glutamine gamma-glutamyltransferase 2	TGM2	142.942	37	24	77.3	5.22	1.883	0.23
O75794	Cell division cycle protein 123 homolog	CDC123	31.053	29	10	39.1	4.81	0.554	0.230852
Q8WTS6	Histone-lysine N-methyltransferase SETD7	SETD7	10.433	9	3	40.7	4.63	0.476	0.230852
O00411	DNA-directed RNA polymerase, mitochondrial	POLRMT	65.068	19	16	138.5	8.98	0.469	0.230852
Q9ULX9	Transcription factor MafF	MAFF	13.308	37	4	17.7	9.8	2.182	0.233114
Q9UGL1	Lysine-specific demethylase 5B	KDM5B	21.363	6	5	175.5	6.7	2.159	0.233114
Q16610	Extracellular matrix protein 1	ECM1	32.538	20	9	60.6	6.71	0.528	0.233712
Q9BTE6	Alanyl-tRNA editing protein Aarsd1	AARSD1	51.051	37	10	45.5	6.42	0.565	0.233938
O95208	Epsin-2	EPN2	28.185	15	7	68.4	7.52	2.085	0.236185
Q15436	Protein transport protein Sec23A	SEC23A	166.641	40	20	86.1	7.08	1.813	0.237288
P01893	Putative HLA class I histocompatibility antigen, alpha chain H	HLA-H	81.585	30	1	40.9	6.3	2.265	0.237883
Q13895	Bystin	BYSL	80.76	44	15	49.6	8.12	0.584	0.238609
Q8TER5	Rho guanine nucleotide exchange factor 40	ARHGEF40	3.435	1	1	164.6	6.15	2.578	0.238632
P25686	DnaJ homolog subfamily B member 2	DNAJB2	17.912	17	4	35.6	5.95	2.286	0.238632
P52943	Cysteine-rich protein 2	CRIP2	15.878	20	3	22.5	8.72	2.049	0.238632
O75153	Clustered mitochondria protein homolog	CLUH	230.501	39	44	146.6	6.13	0.604	0.238632
O75923	Dysferlin	DYSF	15.655	2	2	237.1	5.64	2.327	0.241263
Q99685	Monoglyceride lipase	MGLL	16.438	17	4	33.2	6.99	2.256	0.241263
Q96HN2	Adenosylhomocysteinase 3	AHCYL2	37.588	16	1	66.7	7.36	2.242	0.241718
Q4KWH8	1-phosphatidylinositol 4,5-bisphosphate phosphodiesterase eta-1	PLCH1	3.653	1	2	189.1	7.74	1.886	0.24256
Q9NP61	ADP-ribosylation factor GTPase-activating protein 3	ARFGAP3	81.173	36	15	56.9	7.36	1.861	0.24256
Q567V2	Mpv17-like protein 2	MPV17L2	14.766	29	4	23.2	9.25	0.469	0.243596
Q8NEC7	Glutathione S-transferase C-terminal domain-containing protein	GSTCD	7.189	6	3	71	7.78	0.407	0.244714
O00160	Unconventional myosin-If	MYO1F	28.992	6	2	124.8	9.11	2.08	0.246634
Q6S8J3	POTE ankyrin domain family member E	POTEE	159.892	11	1	121.3	6.2	1.856	0.246634
Q8WXD5	Gem-associated protein 6	GEMIN6	10.483	22	3	18.8	5.12	0.465	0.246634
Q93063	Exostosin-2	EXT2	4.505	3	2	82.2	6.55	0.389	0.246634
Q9H7M9	V-type immunoglobulin domain-containing suppressor of T-cell activation	VSIR	4.755	8	1	33.9	6.95	2.332	0.247637
P19971	Thymidine phosphorylase	TYMP	103.485	50	17	49.9	5.53	1.907	0.247637
Q9NYT0	Pleckstrin-2	PLEK2	134.604	56	19	39.9	9.41	1.775	0.247637
Q9NR30	Nucleolar RNA helicase 2	DDX21	200.477	49	37	87.3	9.28	0.583	0.247637
O95801	Tetratricopeptide repeat protein 4	TTC4	39.026	27	10	44.7	5.6	0.562	0.247637
Q9UI14	Prenylated Rab acceptor protein 1	RABAC1	15.561	20	3	20.6	7.34	2.004	0.249749
Q8NCH0	Carbohydrate sulfotransferase 14	CHST14	6.31	5	2	43	9.48	0.427	0.252008
Q99666	RANBP2-like and GRIP domain-containing protein 5/6	RGPD5	114.279	16	2	198.8	6.42	2.248	0.257276
P09884	DNA polymerase alpha catalytic subunit	POLA1	49.282	10	13	165.8	5.85	0.484	0.257816
Q70IA8	MOB kinase activator 3C	MOB3C	4.643	10	2	25.6	8.79	2.274	0.258719
Q9UM54	Unconventional myosin-VI	MYO6	313.303	45	54	149.6	8.53	1.876	0.258719
Q9Y376	Calcium-binding protein 39	CAB39	105.982	45	17	39.8	6.89	1.874	0.261216
P31146	Coronin-1A	CORO1A	13.824	13	5	51	6.68	2.21	0.261961
Q9BX69	Caspase recruitment domain-containing protein 6	CARD6	14.985	5	4	116.4	6.37	2.121	0.262012
O95456	Proteasome assembly chaperone 1	PSMG1	45.941	36	10	32.8	7.17	0.581	0.262012
O95466	Formin-like protein 1	FMNL1	7.675	2	1	121.8	5.72	2.459	0.263631
Q9H9Y6	DNA-directed RNA polymerase I subunit RPA2	POLR1B	55.217	15	15	128.1	7.83	0.51	0.264285
Q9NVP1	ATP-dependent RNA helicase DDX18	DDX18	118.993	40	19	75.4	9.5	0.646	0.268423
Q11201	CMP-N-acetylneuraminate-beta-galactosamide-alpha-2,3-sialyltransferase 1	ST3GAL1	15.832	17	5	39.1	9.09	2.1	0.269401
Q5QNW6	Histone H2B type 2-F	H2BC18	85.541	50	4	13.9	10.32	0.588	0.269401
Q9BYG3	MKI67 FHA domain-interacting nucleolar phosphoprotein	NIFK	72.814	44	14	34.2	9.88	0.556	0.269426
Q9ULU4	Protein kinase C-binding protein 1	ZMYND8	70.258	23	18	131.6	7.2	2.095	0.269764
P50552	Vasodilator-stimulated phosphoprotein	VASP	158.722	55	19	39.8	8.94	1.826	0.270473
O95347	Structural maintenance of chromosomes protein 2	SMC2	230.784	41	50	135.6	8.43	0.607	0.271402
Q969U7	Proteasome assembly chaperone 2	PSMG2	33.711	26	8	29.4	6.98	0.594	0.27388
Q8WXH0	Nesprin-2	SYNE2	102.715	5	29	795.9	5.36	1.871	0.273938
P29372	DNA-3-methyladenine glycosylase	MPG	29.916	35	6	32.8	9.57	1.85	0.27591
Q9NVP2	Histone chaperone ASF1B	ASF1B	5.946	14	2	22.4	4.56	0.436	0.276145
P30622	CAP-Gly domain-containing linker protein 1	CLIP1	182.67	31	35	162.1	5.36	1.823	0.27759
O75695	Protein XRP2	RP2	19.44	20	6	39.6	5.12	2.179	0.280009
P18858	DNA ligase 1	LIG1	42.461	17	12	101.7	5.62	0.484	0.281019
Q14814	Myocyte-specific enhancer factor 2D	MEF2D	9.896	11	4	55.9	7.88	2.185	0.281838
O95149	Snurportin-1	SNUPN	6.378	5	2	41.1	6.64	0.472	0.283168
Q969Z0	FAST kinase domain-containing protein 4	TBRG4	94.789	36	18	70.7	7.42	0.636	0.286561
Q7Z6M1	Rab9 effector protein with kelch motifs	RABEPK	17.596	23	6	40.5	6.25	0.497	0.286561
O94804	Serine/threonine-protein kinase 10	STK10	203.135	38	31	112.1	6.95	1.794	0.286628
Q12774	Rho guanine nucleotide exchange factor 5	ARHGEF5	59.798	14	16	176.7	5.53	2.038	0.286753
Q15582	Transforming growth factor-beta-induced protein ig-h3	TGFBI	76.952	29	15	74.6	7.71	0.638	0.286753
O14647	Chromodomain-helicase-DNA-binding protein 2	CHD2	102.274	16	21	211.2	8.1	1.842	0.288421
P61018	Ras-related protein Rab-4B	RAB4B	36.433	46	6	23.6	6.06	2.025	0.288666
Q10713	Mitochondrial-processing peptidase subunit alpha	PMPCA	115.32	43	20	58.2	6.92	0.655	0.288687
Q9H9J2	39S ribosomal protein L44, mitochondrial	MRPL44	50.915	39	12	37.5	8.4	0.582	0.289578
Q00653	Nuclear factor NF-kappa-B p100 subunit	NFKB2	195.271	45	29	96.7	6.25	1.791	0.291126
Q53FA7	Quinone oxidoreductase PIG3	TP53I3	13.043	14	3	35.5	7.17	2.131	0.293169
P01889	HLA class I histocompatibility antigen, B alpha chain	HLA-B	75.385	39	4	40.4	5.85	2.058	0.293716
Q9Y6D9	Mitotic spindle assembly checkpoint protein MAD1	MAD1L1	53.497	25	14	83	5.92	1.774	0.294864
Q9H5V8	CUB domain-containing protein 1	CDCP1	91.117	29	22	92.9	7.96	1.815	0.295188
Q9NRX1	RNA-binding protein PNO1	PNO1	45.469	36	9	27.9	9.73	0.589	0.295188
Q8IUX4	DNA dC->dU-editing enzyme APOBEC-3F	APOBEC3F	16.087	8	1	45	7.23	2.585	0.297377
Q99650	Oncostatin-M-specific receptor subunit beta	OSMR	8.944	4	3	110.4	5.82	2.052	0.297377
P12270	Nucleoprotein TPR	TPR	556.814	46	101	267.1	5.02	1.835	0.297377
Q6ZSJ8	Uncharacterized protein C1orf122	C1orf122	4.735	10	1	11.5	6.73	0.423	0.298917
O94927	HAUS augmin-like complex subunit 5	HAUS5	5.03	3	2	71.6	8.51	2.153	0.300186
O95478	Ribosome biogenesis protein NSA2 homolog	NSA2	17.242	23	5	30	10.27	0.49	0.300186
O75197	Low-density lipoprotein receptor-related protein 5	LRP5	6.427	2	2	179	5.34	0.41	0.300186
P29323	Ephrin type-B receptor 2	EPHB2	45.267	16	11	117.4	6.55	0.502	0.300883
Q8IZP0	Abl interactor 1	ABI1	51.538	24	7	55	7.06	1.857	0.300986
O15397	Importin-8	IPO8	40.337	11	9	119.9	5.16	0.559	0.300986
Q9Y289	Sodium-dependent multivitamin transporter	SLC5A6	15.915	9	4	68.6	8.27	0.484	0.301481
O76061	Stanniocalcin-2	STC2	7.375	13	2	33.2	7.3	0.433	0.301768
Q8NC60	Nitric oxide-associated protein 1	NOA1	14.386	8	4	78.4	8.66	0.447	0.308451
P0DMN0	Sulfotransferase 1A4	SULT1A4	3.591	9	2	34.2	6.01	2.396	0.31021
Q99418	Cytohesin-2	CYTH2	18.338	18	3	46.5	5.54	2.063	0.311045
Q66K74	Microtubule-associated protein 1S	MAP1S	90.891	21	17	112.1	7.3	1.826	0.311045
Q969G5	Caveolae-associated protein 3	CAVIN3	33.241	34	8	27.7	6.43	1.752	0.311045
Q8NFW8	N-acylneuraminate cytidylyltransferase	CMAS	97.011	41	18	48.3	7.93	1.747	0.311045
Q8N6R0	eEF1A lysine and N-terminal methyltransferase	METTL13	59.847	26	13	78.7	6.73	0.538	0.311045
Q9NSK0	Kinesin light chain 4	KLC4	35.941	16	2	68.6	6.18	2.172	0.312667
P83111	Serine beta-lactamase-like protein LACTB, mitochondrial	LACTB	20.195	12	5	60.7	8.53	2.078	0.312667
Q9NSI2	Protein FAM207A	SLX9	30.019	40	8	25.4	11.08	0.491	0.312667
Q13615	Myotubularin-related protein 3	MTMR3	7.55	4	3	133.5	5.8	2.104	0.318207
Q99519	Sialidase-1	NEU1	27.859	17	6	45.4	5.88	1.977	0.318207
Q6ZU15	Septin-14	SEPTIN14	5.376	4	1	50	6.24	2.114	0.318473
P01137	Transforming growth factor beta-1 proprotein	TGFB1	16.485	14	4	44.3	8.53	2.099	0.319496
Q9NVM4	Protein arginine N-methyltransferase 7	PRMT7	32.183	15	7	78.4	5.57	0.496	0.320197
Q9UH99	SUN domain-containing protein 2	SUN2	20.609	16	7	80.3	6.73	2.144	0.32027
O75616	GTPase Era, mitochondrial	ERAL1	28.931	22	8	48.3	8.84	0.506	0.321633
P43246	DNA mismatch repair protein Msh2	MSH2	94.44	27	21	104.7	5.77	0.649	0.322261
Q13541	Eukaryotic translation initiation factor 4E-binding protein 1	EIF4EBP1	3.658	22	1	12.6	5.48	2.348	0.325511
O00541	Pescadillo homolog	PES1	105.42	39	22	68	7.33	0.642	0.325511
Q9BTE7	DCN1-like protein 5	DCUN1D5	36.061	38	9	27.5	5.58	0.575	0.327144
Q96S97	Myeloid-associated differentiation marker	MYADM	19.291	14	3	35.3	8.15	2.062	0.327537
Q9BRT9	DNA replication complex GINS protein SLD5	GINS4	23.257	27	5	26	4.98	0.505	0.327537
Q7Z5J1	Hydroxysteroid 11-beta-dehydrogenase 1-like protein	HSD11B1L	4.306	6	1	34.3	9.73	2.024	0.329686
P55210	Caspase-7	CASP7	23.825	29	5	34.3	6.07	1.942	0.329686
P49674	Casein kinase I isoform epsilon	CSNK1E	48.961	35	6	47.3	9.66	1.81	0.329686
Q8WUX1	Sodium-coupled neutral amino acid transporter 5	SLC38A5	18.244	12	5	51.4	8.21	0.512	0.329686
Q12933	TNF receptor-associated factor 2	TRAF2	11.727	11	4	55.8	7.53	0.512	0.334288
Q9BXS4	Transmembrane protein 59	TMEM59	14.979	18	5	36.2	5.1	2.097	0.334692
Q641Q2	WASH complex subunit 2A	WASHC2A	77.198	21	17	147.1	4.81	2.011	0.334692
P17301	Integrin alpha-2	ITGA2	280.037	32	34	129.2	5.31	1.8	0.334692
Q8TBA6	Golgin subfamily A member 5	GOLGA5	136.238	44	26	83	5.83	1.788	0.334692
Q05209	Tyrosine-protein phosphatase non-receptor type 12	PTPN12	145.2	41	24	88.1	5.62	1.739	0.334692
Q96SB4	SRSF protein kinase 1	SRPK1	124.864	40	20	74.3	6.16	0.663	0.334692
Q15382	GTP-binding protein Rheb	RHEB	23.765	36	7	20.5	5.92	0.586	0.334692
Q6DKK2	Tetratricopeptide repeat protein 19, mitochondrial	TTC19	15.747	11	4	42.4	5.77	0.456	0.334692
Q9C0B7	Transport and Golgi organization protein 6 homolog	TANGO6	13.453	5	4	120.7	6.11	0.454	0.334692
Q8NB46	Serine/threonine-protein phosphatase 6 regulatory ankyrin repeat subunit C	ANKRD52	5.113	2	2	115	6.48	0.438	0.334692
Q9NVZ3	Adaptin ear-binding coat-associated protein 2	NECAP2	20.518	29	5	28.3	8.38	1.84	0.336442
P0DPD7	EEF1A lysine methyltransferase 4	EEF1AKMT4	15.469	18	5	28.3	6.05	0.566	0.336679
P28370	Probable global transcription activator SNF2L1	SMARCA1	110.852	28	16	122.5	8.09	1.826	0.339115
P15924	Desmoplakin	DSP	566.543	47	135	331.6	6.81	1.794	0.339398
Q9H773	dCTP pyrophosphatase 1	DCTPP1	39.856	54	8	18.7	5.03	0.516	0.339398
P04179	Superoxide dismutase [Mn], mitochondrial	SOD2	148.066	64	14	24.7	8.25	1.792	0.34029
Q86Y07	Serine/threonine-protein kinase VRK2	VRK2	5.93	6	3	58.1	8.84	0.439	0.34029
Q8NE01	Metal transporter CNNM3	CNNM3	8.948	9	4	76.1	6.09	0.425	0.34029
Q9H840	Gem-associated protein 7	GEMIN7	7.668	21	1	14.5	7.4	0.386	0.34029
P00390	Glutathione reductase, mitochondrial	GSR	92.928	34	12	56.2	8.5	0.655	0.340348
Q8IUE6	Histone H2A type 2-B	H2AC21	14.23	18	1	14	10.89	0.6	0.341731
P04083	Annexin A1	ANXA1	373.996	77	31	38.7	7.02	1.788	0.344728
Q8TEQ6	Gem-associated protein 5	GEMIN5	268.722	40	48	168.5	6.62	0.637	0.345412
Q5JTV8	Torsin-1A-interacting protein 1	TOR1AIP1	176.919	52	21	66.2	8.18	1.761	0.345493
A1X283	SH3 and PX domain-containing protein 2B	SH3PXD2B	86.925	29	17	101.5	8.69	1.802	0.34862
O15037	Protein KHNYN	KHNYN	18.095	9	5	74.5	7.02	2.054	0.349499
O43432	Eukaryotic translation initiation factor 4 gamma 3	EIF4G3	76.901	13	12	176.5	5.38	1.883	0.358657
Q86Y56	Dynein axonemal assembly factor 5	DNAAF5	135.843	43	28	93.5	6.42	0.59	0.359468
P11172	Uridine 5'-monophosphate synthase	UMPS	81.777	42	21	52.2	7.24	0.664	0.361094
P04920	Anion exchange protein 2	SLC4A2	6.463	3	3	136.9	6.29	0.504	0.361094
Q9BRR8	G patch domain-containing protein 1	GPATCH1	6.543	5	3	103.3	7.05	2.052	0.362857
O43524	Forkhead box protein O3	FOXO3	13.125	8	3	71.2	5.16	1.955	0.362857
O60487	Myelin protein zero-like protein 2	MPZL2	13.373	18	4	24.5	7.02	1.906	0.362857
O60885	Bromodomain-containing protein 4	BRD4	65.458	15	15	152.1	9.19	1.798	0.362857
Q8IUD2	ELKS/Rab6-interacting/CAST family member 1	ERC1	78.973	19	15	128	5.97	1.717	0.362857
P42704	Leucine-rich PPR motif-containing protein, mitochondrial	LRPPRC	582.742	60	87	157.8	6.13	0.617	0.362857
Q96HA7	Tonsoku-like protein	TONSL	18.153	7	6	150.8	6.42	0.52	0.364769
O95983	Methyl-CpG-binding domain protein 3	MBD3	15.796	16	4	32.8	5.34	0.529	0.366174
Q15800	Methylsterol monooxygenase 1	MSMO1	14.334	11	3	35.2	7.23	1.974	0.368011
Q9UKV3	Apoptotic chromatin condensation inducer in the nucleus	ACIN1	166.639	33	33	151.8	6.43	1.69	0.368011
P28799	Progranulin	GRN	13.018	8	4	63.5	6.83	1.892	0.369466
Q96QE5	Transcription elongation factor, mitochondrial	TEFM	24.221	22	7	41.7	9.32	0.524	0.369466
P20337	Ras-related protein Rab-3B	RAB3B	33.798	40	3	24.7	5.02	1.93	0.369846
P32004	Neural cell adhesion molecule L1	L1CAM	5.34	2	2	139.9	6.24	2.341	0.370827
O43505	Beta-1,4-glucuronyltransferase 1	B4GAT1	13.433	10	4	47.1	7.2	0.518	0.370827
Q00534	Cyclin-dependent kinase 6	CDK6	51.215	32	7	36.9	6.46	0.593	0.3716
Q8TDP1	Ribonuclease H2 subunit C	RNASEH2C	18.085	40	5	17.8	5.03	0.524	0.3716
O15020	Spectrin beta chain, non-erythrocytic 2	SPTBN2	295.528	34	55	271.2	6.11	1.717	0.37199
Q8NFJ5	Retinoic acid-induced protein 3	GPRC5A	34.479	17	6	40.2	8.15	1.759	0.372109
P04264	Keratin, type II cytoskeletal 1	KRT1	553.451	62	37	66	8.12	0.62	0.372348
Q9GZZ1	N-alpha-acetyltransferase 50	NAA50	91.953	67	15	19.4	8.81	0.679	0.375479
Q9UPN6	SR-related and CTD-associated factor 8	SCAF8	42.631	11	10	140.4	8.29	1.724	0.375977
O94953	Lysine-specific demethylase 4B	KDM4B	6.048	3	2	121.8	7.09	2.086	0.376878
P30679	Guanine nucleotide-binding protein subunit alpha-15	GNA15	26.213	22	7	43.5	8.51	1.905	0.377844
Q92930	Ras-related protein Rab-8B	RAB8B	51.932	56	5	23.6	9.07	1.9	0.377844
Q15075	Early endosome antigen 1	EEA1	177.25	39	48	162.4	5.68	1.731	0.377844
Q96SZ6	Mitochondrial tRNA methylthiotransferase CDK5RAP1	CDK5RAP1	11.544	8	4	67.6	8.21	0.497	0.379515
P13535	Myosin-8	MYH8	11.166	2	1	222.6	5.74	2.063	0.381818
Q9BZE4	GTP-binding protein 4	GTPBP4	107.337	38	22	73.9	9.5	0.681	0.381818
Q86WQ0	Nuclear receptor 2C2-associated protein	NR2C2AP	18.354	39	5	15.9	6.16	0.526	0.383444
Q9NRY6	Phospholipid scramblase 3	PLSCR3	14.148	15	4	31.6	6.65	2.029	0.384131
Q8TDY2	RB1-inducible coiled-coil protein 1	RB1CC1	3.68	1	2	183	5.41	1.957	0.38486
Q9UNY4	Transcription termination factor 2	TTF2	42.105	13	13	129.5	8.37	0.527	0.385799
Q6PCE3	Glucose 1,6-bisphosphate synthase	PGM2L1	88.688	40	21	70.4	7.15	1.738	0.385986
Q9HB90	Ras-related GTP-binding protein C	RRAGC	94.728	53	17	44.2	5.1	1.701	0.386401
Q96D70	R3H domain-containing protein 4	R3HDM4	5.131	7	2	30.3	8.56	2.041	0.391545
Q15629	Translocating chain-associated membrane protein 1	TRAM1	13.757	12	4	43	9.63	1.928	0.391927
Q13017	Rho GTPase-activating protein 5	ARHGAP5	119.534	24	29	172.4	6.62	1.736	0.391927
O14925	Mitochondrial import inner membrane translocase subunit Tim23	TIMM23	31.03	29	5	21.9	8.6	0.583	0.391927
Q16777	Histone H2A type 2-C	H2AC20	67.098	36	2	14	10.9	0.627	0.39484
P41567	Eukaryotic translation initiation factor 1	EIF1	62.02	67	8	12.7	7.44	0.584	0.39484
Q9NVR5	Protein kintoun	DNAAF2	18.705	9	6	91.1	5.2	0.511	0.39484
O95994	Anterior gradient protein 2 homolog	AGR2	20.438	23	4	20	9	1.899	0.397696
Q12929	Epidermal growth factor receptor kinase substrate 8	EPS8	22.474	11	5	91.8	7.5	0.498	0.398082
Q13823	Nucleolar GTP-binding protein 2	GNL2	33.41	17	10	83.6	9.25	0.606	0.399483
Q9C004	Protein sprouty homolog 4	SPRY4	27.603	22	5	32.5	7.88	1.781	0.399486
Q9NUY8	TBC1 domain family member 23	TBC1D23	21.324	10	5	78.3	5.41	1.89	0.399899
O14734	Acyl-coenzyme A thioesterase 8	ACOT8	22.957	23	5	35.9	7.56	2.024	0.400271
Q1KMD3	Heterogeneous nuclear ribonucleoprotein U-like protein 2	HNRNPUL2	212.131	43	36	85.1	4.91	1.743	0.400271
Q9BVQ7	Spermatogenesis-associated protein 5-like protein 1	SPATA5L1	23.51	13	5	80.7	8.09	0.504	0.401374
Q9UPT8	Zinc finger CCCH domain-containing protein 4	ZC3H4	49.591	16	12	140.2	6.27	1.888	0.401978
Q9HAV4	Exportin-5	XPO5	229.231	39	42	136.2	5.8	0.629	0.401978
Q9BQ52	Zinc phosphodiesterase ELAC protein 2	ELAC2	109.368	34	21	92.2	7.9	0.639	0.401995
O94913	Pre-mRNA cleavage complex 2 protein Pcf11	PCF11	12.081	4	4	172.9	8.48	1.923	0.402087
Q8WV41	Sorting nexin-33	SNX33	30.772	24	9	65.2	6.79	1.863	0.402273
P22223	Cadherin-3	CDH3	82.572	28	16	91.4	4.75	1.679	0.402273
Q15811	Intersectin-1	ITSN1	21.297	4	3	195.3	7.77	1.952	0.402541
Q6NXE6	Armadillo repeat-containing protein 6	ARMC6	49.529	30	12	54.1	6.24	0.6	0.403115
Q8IWE2	Protein NOXP20	FAM114A1	58.922	24	10	60.7	4.68	1.982	0.404354
O94832	Unconventional myosin-Id	MYO1D	78.687	29	24	116.1	9.39	1.753	0.404354
P57076	Cilia- and flagella-associated protein 298	CFAP298	35.474	30	8	33.2	7.44	0.522	0.404529
P55735	Protein SEC13 homolog	SEC13	102.547	61	13	35.5	5.48	1.677	0.405236
Q15054	DNA polymerase delta subunit 3	POLD3	14.401	11	4	51.4	9.35	0.516	0.405451
Q9UJX3	Anaphase-promoting complex subunit 7	ANAPC7	69.761	33	14	66.8	5.64	0.62	0.406422
Q6DKI1	60S ribosomal protein L7-like 1	RPL7L1	34.924	38	10	29.7	10.52	0.603	0.406422
Q9BXF6	Rab11 family-interacting protein 5	RAB11FIP5	41.644	21	8	70.4	9.23	1.921	0.408307
Q92598	Heat shock protein 105 kDa	HSPH1	568.673	63	47	96.8	5.39	0.632	0.410474
Q14149	MORC family CW-type zinc finger protein 3	MORC3	47.347	25	14	107	5.6	1.964	0.410813
Q96ES7	SAGA-associated factor 29	SGF29	7.447	8	2	33.2	8.1	0.474	0.410813
Q14691	DNA replication complex GINS protein PSF1	GINS1	27.126	39	6	23	7.39	0.532	0.411652
Q9H089	Large subunit GTPase 1 homolog	LSG1	67.109	35	18	75.2	6.38	0.638	0.413361
Q9BZV1	UBX domain-containing protein 6	UBXN6	5.096	5	2	49.7	6.89	1.988	0.414552
Q9UI42	Carboxypeptidase A4	CPA4	34.488	27	9	47.3	6.7	1.912	0.414552
O15118	NPC intracellular cholesterol transporter 1	NPC1	49.623	11	13	142.1	5.36	1.714	0.414552
Q8N4X5	Actin filament-associated protein 1-like 2	AFAP1L2	190.215	51	29	91.2	5.31	1.704	0.414552
Q66PJ3	ADP-ribosylation factor-like protein 6-interacting protein 4	ARL6IP4	27.333	14	5	44.9	10.93	0.518	0.414552
Q9Y5B9	FACT complex subunit SPT16	SUPT16H	290.643	43	47	119.8	5.66	0.634	0.414833
P27448	MAP/microtubule affinity-regulating kinase 3	MARK3	71.208	28	10	84.4	9.57	1.86	0.415721
Q8WTV0	Scavenger receptor class B member 1	SCARB1	31.922	17	8	60.8	8.24	0.612	0.4168
Q9NV06	DDB1- and CUL4-associated factor 13	DCAF13	33.999	24	9	51.4	9.19	0.557	0.417549
Q7Z7C8	Transcription initiation factor TFIID subunit 8	TAF8	3.278	5	1	34.2	6.46	0.46	0.418069
Q6P3W7	SCY1-like protein 2	SCYL2	51.205	15	10	103.6	8.22	1.665	0.418248
Q9NY93	Probable ATP-dependent RNA helicase DDX56	DDX56	26.196	18	8	61.6	9.26	0.56	0.418248
Q6P4E1	Protein GOLM2	GOLM2	9.613	7	2	49.5	5.29	1.929	0.418259
Q6ZWT7	Lysophospholipid acyltransferase 2	MBOAT2	47.785	20	8	59.5	8.03	1.908	0.418259
O95104	SR-related and CTD-associated factor 4	SCAF4	32.84	11	6	125.8	9.55	1.885	0.418259
Q86X10	Ral GTPase-activating protein subunit beta	RALGAPB	30.126	11	9	166.7	6.79	1.848	0.418259
O95379	Tumor necrosis factor alpha-induced protein 8	TNFAIP8	13.145	19	4	23	7.93	1.742	0.418259
Q07817	Bcl-2-like protein 1	BCL2L1	9.783	12	3	26	4.93	1.786	0.418478
Q8NI60	Atypical kinase COQ8A, mitochondrial	COQ8A	6.893	5	2	71.9	6.99	0.416	0.418993
Q96L21	60S ribosomal protein L10-like	RPL10L	36.312	24	1	24.5	10.01	1.929	0.419317
Q9UBP9	PTB domain-containing engulfment adapter protein 1	GULP1	5.093	4	1	34.5	7.9	1.964	0.420089
Q8WUF5	RelA-associated inhibitor	PPP1R13L	127.019	39	24	89	6.81	1.689	0.420447
Q9BVA1	Tubulin beta-2B chain	TUBB2B	437.713	68	1	49.9	4.89	1.931	0.422947
Q9UHQ4	B-cell receptor-associated protein 29	BCAP29	32.534	34	11	28.3	9.54	1.65	0.422947
Q8N8J7	Uncharacterized protein FAM241A	FAM241A	7.931	38	3	14.6	4.7	0.484	0.422947
P20827	Ephrin-A1	EFNA1	5.635	8	2	23.8	6.83	1.921	0.423424
P13051	Uracil-DNA glycosylase	UNG	15.649	20	3	34.6	9.32	0.523	0.424608
Q5TC12	ATP synthase mitochondrial F1 complex assembly factor 1	ATPAF1	23.578	25	7	36.4	7.96	0.571	0.424703
Q9H4G4	Golgi-associated plant pathogenesis-related protein 1	GLIPR2	6.318	17	2	17.2	9.41	1.963	0.425795
P54259	Atrophin-1	ATN1	7.47	3	3	125.3	8.98	1.913	0.425795
Q76I76	Protein phosphatase Slingshot homolog 2	SSH2	5.309	1	2	158.1	5.41	1.887	0.425795
Q8N565	Melanoregulin	MREG	9.07	19	3	24.9	5.73	1.857	0.425795
O15318	DNA-directed RNA polymerase III subunit RPC7	POLR3G	4.637	5	1	25.9	4.63	0.465	0.425795
Q15283	Ras GTPase-activating protein 2	RASA2	19.033	10	6	96.6	7.2	1.903	0.426243
Q5JSH3	WD repeat-containing protein 44	WDR44	55.505	22	17	101.3	5.45	1.786	0.426244
O95163	Elongator complex protein 1	ELP1	180.921	34	36	150.2	5.94	0.66	0.427509
Q9NRN9	rRNA N6-adenosine-methyltransferase METTL5	METTL5	23.045	23	5	23.7	6.68	0.629	0.429692
Q9UMY1	Nucleolar protein 7	NOL7	24.864	23	5	29.4	9.67	0.581	0.429692
P07355	Annexin A2	ANXA2	363.853	76	35	38.6	7.75	1.712	0.429924
P29084	Transcription initiation factor IIE subunit beta	GTF2E2	22.955	30	8	33	9.66	0.645	0.429924
Q6YHU6	Thyroid adenoma-associated protein	THADA	70.433	12	21	219.5	6.06	0.552	0.429924
Q4J6C6	Prolyl endopeptidase-like	PREPL	17.58	7	4	83.9	6.38	0.538	0.429924
Q9H0W9	Ester hydrolase C11orf54	C11orf54	31.214	35	9	35.1	6.7	1.685	0.431335
Q9H2U1	ATP-dependent DNA/RNA helicase DHX36	DHX36	80.479	25	18	114.7	7.68	0.628	0.431935
O15357	Phosphatidylinositol 3,4,5-trisphosphate 5-phosphatase 2	INPPL1	94.989	26	26	138.5	6.54	1.702	0.432351
P62861	40S ribosomal protein S30	FAU	10.304	19	2	6.6	12.15	0.687	0.432351
Q9H6F5	Coiled-coil domain-containing protein 86	CCDC86	21.973	25	7	40.2	10.33	0.592	0.432351
P78310	Coxsackievirus and adenovirus receptor	CXADR	14.039	12	4	40	7.56	0.547	0.432569
Q9UMZ2	Synergin gamma	SYNRG	26.028	6	5	140.6	5.03	1.977	0.433207
Q86UP2	Kinectin	KTN1	396.039	54	76	156.2	5.64	1.708	0.433207
Q9UK99	F-box only protein 3	FBXO3	9.759	8	2	54.5	5	2.154	0.434359
Q9NS18	Glutaredoxin-2, mitochondrial	GLRX2	12.915	16	2	18	9.11	0.515	0.434359
Q99075	Proheparin-binding EGF-like growth factor	HBEGF	25.94	23	5	23.1	9.38	1.865	0.434993
Q9BR76	Coronin-1B	CORO1B	105.669	31	16	54.2	5.88	1.682	0.436317
P30837	Aldehyde dehydrogenase X, mitochondrial	ALDH1B1	83.866	35	13	57.2	6.8	0.623	0.436317
P98170	E3 ubiquitin-protein ligase XIAP	XIAP	14.816	17	6	56.6	6.65	1.94	0.437356
P49662	Caspase-4	CASP4	25.587	19	6	43.2	6	1.716	0.437783
Q8N4C8	Misshapen-like kinase 1	MINK1	17.937	2	1	149.7	7.85	2.129	0.439852
Q9Y618	Nuclear receptor corepressor 2	NCOR2	20.688	4	8	273.5	7.59	1.898	0.439852
Q8IV08	5'-3' exonuclease PLD3	PLD3	44.745	25	10	54.7	6.47	1.706	0.439852
Q14534	Squalene monooxygenase	SQLE	62.228	29	11	63.9	8.63	1.699	0.439852
Q9BY42	Replication termination factor 2	RTF2	41.146	32	8	33.9	8.59	0.598	0.439852
Q6ZNB6	NF-X1-type zinc finger protein NFXL1	NFXL1	10.12	4	2	101.3	8.41	0.491	0.439852
Q8NI35	InaD-like protein	PATJ	82.981	19	24	196.2	4.94	1.704	0.440467
P35249	Replication factor C subunit 4	RFC4	64.106	50	17	39.7	8.02	0.693	0.440467
Q02818	Nucleobindin-1	NUCB1	58.187	36	13	53.8	5.25	1.698	0.44065
P09972	Fructose-bisphosphate aldolase C	ALDOC	307.786	76	21	39.4	6.87	1.701	0.44114
Q16555	Dihydropyrimidinase-related protein 2	DPYSL2	148.508	46	17	62.3	6.38	1.633	0.44162
Q5VT52	Regulation of nuclear pre-mRNA domain-containing protein 2	RPRD2	51.054	16	15	155.9	7.42	1.896	0.441778
Q5JRA6	Transport and Golgi organization protein 1 homolog	MIA3	94.749	18	24	213.6	4.84	1.682	0.442956
O00391	Sulfhydryl oxidase 1	QSOX1	36.518	16	8	82.5	8.92	1.88	0.443294
Q9Y490	Talin-1	TLN1	1130.44	58	119	269.6	6.07	1.698	0.445039
Q969X1	Protein lifeguard 3	TMBIM1	10.375	9	2	34.6	7.72	1.876	0.44553
Q13586	Stromal interaction molecule 1	STIM1	42.374	16	8	77.4	6.67	1.709	0.445783
O94952	F-box only protein 21	FBXO21	13.609	7	2	72.2	6.09	0.476	0.446882
Q14687	Genetic suppressor element 1	GSE1	12.629	4	4	136.1	7.74	1.857	0.447856
Q9H5Q4	Dimethyladenosine transferase 2, mitochondrial	TFB2M	30.74	29	10	45.3	9.19	0.551	0.450099
Q9NVJ2	ADP-ribosylation factor-like protein 8B	ARL8B	38.046	49	3	21.5	8.43	1.62	0.450529
P28838	Cytosol aminopeptidase	LAP3	177.656	63	27	56.1	7.93	0.647	0.45176
P21397	Amine oxidase [flavin-containing] A	MAOA	31.678	16	7	59.6	7.85	1.71	0.45226
Q9H3Z4	DnaJ homolog subfamily C member 5	DNAJC5	28.275	16	4	22.1	5.07	1.702	0.453301
P35237	Serpin B6	SERPINB6	145.831	62	18	42.6	5.27	1.662	0.453371
P08754	Guanine nucleotide-binding protein G(i) subunit alpha-3	GNAI3	90.222	33	6	40.5	5.69	1.649	0.454611
P05026	Sodium/potassium-transporting ATPase subunit beta-1	ATP1B1	54.451	27	8	35	8.53	0.69	0.455257
Q9P0V9	Septin-10	SEPTIN10	101.574	48	14	52.6	6.8	1.663	0.456873
Q9UJA5	tRNA (adenine(58)-N(1))-methyltransferase non-catalytic subunit TRM6	TRMT6	135.703	53	20	55.8	7.55	0.692	0.45902
Q9NZL4	Hsp70-binding protein 1	HSPBP1	60.7	35	10	39.3	5.21	0.643	0.45902
P15408	Fos-related antigen 2	FOSL2	9.857	9	2	35.2	7.49	1.948	0.460164
Q9BRX5	DNA replication complex GINS protein PSF3	GINS3	23.974	36	6	24.5	5.34	0.54	0.460164
Q9BQ15	SOSS complex subunit B1	NABP2	10.587	15	1	22.3	9.06	0.477	0.461692
A5PLL7	Plasmanylethanolamine desaturase	PEDS1	20.241	17	4	31.1	6.83	1.806	0.46256
Q6ZRP7	Sulfhydryl oxidase 2	QSOX2	46.353	23	12	77.5	7.72	0.597	0.46256
Q99707	Methionine synthase	MTR	67.306	19	19	140.4	5.58	0.59	0.46256
Q8IY37	Probable ATP-dependent RNA helicase DHX37	DHX37	46.746	14	13	129.5	8.1	0.55	0.46256
Q9H8M2	Bromodomain-containing protein 9	BRD9	5.194	3	1	67	6.19	0.483	0.46256
Q70J99	Protein unc-13 homolog D	UNC13D	20.338	10	8	123.2	6.65	1.897	0.462783
Q9BUP3	Oxidoreductase HTATIP2	HTATIP2	81.927	73	18	27	8.38	0.69	0.463621
Q8WUX2	Glutathione-specific gamma-glutamylcyclotransferase 2	CHAC2	16.074	30	5	20.9	5.43	0.54	0.463999
Q13190	Syntaxin-5	STX5	84.581	43	13	39.6	9.16	1.66	0.464257
P55209	Nucleosome assembly protein 1-like 1	NAP1L1	116.887	24	9	45.3	4.46	0.651	0.464686
Q13085	Acetyl-CoA carboxylase 1	ACACA	166.764	22	34	265.4	6.37	0.651	0.465476
Q12983	BCL2/adenovirus E1B 19 kDa protein-interacting protein 3	BNIP3	8.849	9	2	27.8	7.17	1.841	0.465902
Q8WUN7	Ubiquitin domain-containing protein 2	UBTD2	13.797	19	1	26.2	5.67	1.916	0.467431
O75915	PRA1 family protein 3	ARL6IP5	18.435	23	4	21.6	9.77	1.634	0.46912
Q7Z4Q2	HEAT repeat-containing protein 3	HEATR3	59.704	22	13	74.5	5.11	0.643	0.471273
Q86UY5	Protein FAM83A	FAM83A	41.256	31	11	47.4	8.82	1.728	0.471654
Q96J01	THO complex subunit 3	THOC3	78.797	40	12	38.7	6.09	0.684	0.47258
Q6UB35	Monofunctional C1-tetrahydrofolate synthase, mitochondrial	MTHFD1L	84.321	24	21	105.7	8.06	0.668	0.47258
P11233	Ras-related protein Ral-A	RALA	52.431	34	5	23.6	7.11	1.667	0.475438
Q7L1Q6	Basic leucine zipper and W2 domain-containing protein 1	BZW1	116.936	41	19	48	5.92	1.675	0.47731
Q9UKF7	Cytoplasmic phosphatidylinositol transfer protein 1	PITPNC1	7.073	9	3	38.4	6.4	1.897	0.477566
Q6NYC8	Phostensin	PPP1R18	52.737	27	11	67.9	5.4	1.671	0.477566
Q96DZ1	Endoplasmic reticulum lectin 1	ERLEC1	46.551	33	11	54.8	6.28	1.655	0.477566
Q2NKX8	DNA excision repair protein ERCC-6-like	ERCC6L	26.589	6	7	141	5.31	0.559	0.477566
O00635	E3 ubiquitin-protein ligase TRIM38	TRIM38	5.696	5	2	53.4	7.02	1.901	0.478
Q9UIF9	Bromodomain adjacent to zinc finger domain protein 2A	BAZ2A	43.257	9	14	211.1	6.64	1.877	0.478857
Q69YH5	Cell division cycle-associated protein 2	CDCA2	4.879	1	1	112.6	8.4	0.436	0.480126
Q9BYN0	Sulfiredoxin-1	SRXN1	16.339	32	4	14.3	8.19	0.66	0.48088
P33981	Dual specificity protein kinase TTK	TTK	14.792	9	6	97	8.16	0.581	0.482684
P49756	RNA-binding protein 25	RBM25	160.214	31	27	100.1	6.32	1.648	0.483429
Q969X6	U3 small nucleolar RNA-associated protein 4 homolog	UTP4	34.747	22	12	76.8	8.85	0.546	0.483687
Q6FIF0	AN1-type zinc finger protein 6	ZFAND6	6.225	17	1	22.5	7.2	1.898	0.485781
Q9Y484	WD repeat domain phosphoinositide-interacting protein 4	WDR45	10.413	12	4	39.8	7.14	1.92	0.486003
P11498	Pyruvate carboxylase, mitochondrial	PC	262.03	47	44	129.6	6.84	1.632	0.486003
Q9BZL1	Ubiquitin-like protein 5	UBL5	10.117	41	4	8.5	8.44	0.554	0.48728
Q8TF74	WAS/WASL-interacting protein family member 2	WIPF2	23.614	16	5	46.3	10.93	1.766	0.488236
O95470	Sphingosine-1-phosphate lyase 1	SGPL1	60.891	25	12	63.5	9.16	1.655	0.488236
P19623	Spermidine synthase	SRM	56.78	41	11	33.8	5.49	0.716	0.488236
Q9UBB5	Methyl-CpG-binding domain protein 2	MBD2	6.055	5	2	43.2	10.04	1.891	0.488694
Q6BCY4	NADH-cytochrome b5 reductase 2	CYB5R2	37.406	47	11	31.4	8.5	1.644	0.488694
Q96RP9	Elongation factor G, mitochondrial	GFM1	131.993	39	26	83.4	7.01	0.715	0.488694
P19387	DNA-directed RNA polymerase II subunit RPB3	POLR2C	31.463	36	7	31.4	4.92	0.584	0.488694
P0DPB6	DNA-directed RNA polymerases I and III subunit RPAC2	POLR1D	11.961	23	2	15.2	5.8	0.552	0.489972
P62873	Guanine nucleotide-binding protein G(I)/G(S)/G(T) subunit beta-1	GNB1	107.5	39	6	37.4	6	1.628	0.491703
Q9NX74	tRNA-dihydrouridine(20) synthase [NAD(P)+]-like	DUS2	21.961	19	7	55	7.11	0.541	0.492075
Q6IN84	rRNA methyltransferase 1, mitochondrial	MRM1	11.168	12	4	38.6	7.94	0.532	0.492075
Q9H6X4	Transmembrane protein 134	TMEM134	4.313	6	1	21.6	6.54	1.934	0.495135
P46940	Ras GTPase-activating-like protein IQGAP1	IQGAP1	691.095	51	85	189.1	6.48	1.662	0.495135
Q9Y3C1	Nucleolar protein 16	NOP16	30.352	34	6	21.2	9.94	0.583	0.495135
P49005	DNA polymerase delta subunit 2	POLD2	52.241	26	9	51.3	5.58	0.571	0.495135
P17693	HLA class I histocompatibility antigen, alpha chain G	HLA-G	7.074	7	1	38.2	5.69	1.916	0.496749
Q6IBS0	Twinfilin-2	TWF2	107.446	52	11	39.5	6.84	1.684	0.496838
P06400	Retinoblastoma-associated protein	RB1	37.03	12	10	106.1	7.94	0.559	0.496838
Q5MNZ6	WD repeat domain phosphoinositide-interacting protein 3	WDR45B	9.95	7	2	38.1	7.59	1.887	0.496866
Q96SB3	Neurabin-2	PPP1R9B	28.673	14	8	89.3	4.97	1.796	0.496866
P49006	MARCKS-related protein	MARCKSL1	20.677	32	3	19.5	4.67	1.722	0.498337
O60716	Catenin delta-1	CTNND1	444.578	53	45	108.1	6.23	1.659	0.498337
P51991	Heterogeneous nuclear ribonucleoprotein A3	HNRNPA3	249.317	51	24	39.6	9.01	1.658	0.498337
Q9Y6M5	Zinc transporter 1	SLC30A1	67.731	38	13	55.3	6.48	0.621	0.498337
O15327	Inositol polyphosphate 4-phosphatase type II	INPP4B	61.459	26	17	104.7	6.27	1.653	0.499367
O43427	Acidic fibroblast growth factor intracellular-binding protein	FIBP	31.667	28	8	41.9	6.48	0.575	0.502354
P52895	Aldo-keto reductase family 1 member C2	AKR1C2	111.774	44	3	36.7	7.49	0.635	0.50287
Q8IWR1	Tripartite motif-containing protein 59	TRIM59	10.715	9	3	47.1	6.81	0.557	0.503012
P61927	60S ribosomal protein L37	RPL37	3.253	7	2	11.1	11.74	0.569	0.50324
O95147	Dual specificity protein phosphatase 14	DUSP14	6.859	18	2	22.2	9.57	1.888	0.503255
Q9Y6D6	Brefeldin A-inhibited guanine nucleotide-exchange protein 1	ARFGEF1	33.725	6	3	208.6	5.85	1.807	0.503255
O14497	AT-rich interactive domain-containing protein 1A	ARID1A	105.001	16	23	241.9	6.7	1.687	0.503255
Q9BUF5	Tubulin beta-6 chain	TUBB6	261.733	61	9	49.8	4.88	1.629	0.503255
Q06609	DNA repair protein RAD51 homolog 1	RAD51	20.026	22	5	36.9	5.6	0.55	0.505024
P42566	Epidermal growth factor receptor substrate 15	EPS15	99.269	31	20	98.6	4.64	1.644	0.505098
Q6ULP2	Aftiphilin	AFTPH	19.906	8	6	102.1	4.54	1.853	0.506542
Q5R372	Rab GTPase-activating protein 1-like	RABGAP1L	6.714	3	1	92.5	5.31	2.032	0.506794
P11217	Glycogen phosphorylase, muscle form	PYGM	72.61	15	1	97	7.03	0.562	0.506794
Q9H0E3	Histone deacetylase complex subunit SAP130	SAP130	11.725	3	3	110.3	9.83	1.893	0.507709
O95833	Chloride intracellular channel protein 3	CLIC3	4.045	5	1	26.6	6.43	1.866	0.507709
Q2TB10	Zinc finger protein 800	ZNF800	4.656	3	1	75.2	9.47	2.033	0.510233
Q9H0R8	Gamma-aminobutyric acid receptor-associated protein-like 1	GABARAPL1	11.323	20	1	14	8.73	1.792	0.510233
P62487	DNA-directed RNA polymerase II subunit RPB7	POLR2G	39.745	45	6	19.3	5.54	0.614	0.510233
Q00537	Cyclin-dependent kinase 17	CDK17	15.19	10	2	59.5	9.03	1.876	0.510582
O75533	Splicing factor 3B subunit 1	SF3B1	414.175	52	60	145.7	7.09	1.649	0.510582
Q86X76	Deaminated glutathione amidase	NIT1	59.419	49	11	35.9	7.74	1.648	0.510582
P35625	Metalloproteinase inhibitor 3	TIMP3	44.149	41	8	24.1	8.72	0.708	0.510582
Q9H8H0	Nucleolar protein 11	NOL11	57.589	26	16	81.1	6.07	0.635	0.510582
O15514	DNA-directed RNA polymerase II subunit RPB4	POLR2D	12.495	30	3	16.3	4.79	0.544	0.511949
P67809	Y-box-binding protein 1	YBX1	384.914	76	16	35.9	9.88	0.665	0.512792
P31689	DnaJ homolog subfamily A member 1	DNAJA1	315.154	56	24	44.8	7.08	0.665	0.513661
Q86W92	Liprin-beta-1	PPFIBP1	108.402	31	26	114	5.55	1.637	0.514315
Q15014	Mortality factor 4-like protein 2	MORF4L2	27.006	32	6	32.3	9.72	0.563	0.51462
Q8N556	Actin filament-associated protein 1	AFAP1	17.185	9	5	80.7	8.68	1.745	0.51719
P12004	Proliferating cell nuclear antigen	PCNA	108.482	56	14	28.8	4.69	0.666	0.51719
Q8NB16	Mixed lineage kinase domain-like protein	MLKL	67.036	41	17	54.4	8.82	0.665	0.51719
P53611	Geranylgeranyl transferase type-2 subunit beta	RABGGTB	28.465	20	7	36.9	5.03	0.654	0.51719
Q8N0X7	Spartin	SPART	18.357	12	5	72.8	5.91	0.567	0.51719
O00462	Beta-mannosidase	MANBA	9.495	4	3	100.8	5.52	1.799	0.517518
O75962	Triple functional domain protein	TRIO	39.239	6	15	346.7	6.37	1.748	0.517518
P14317	Hematopoietic lineage cell-specific protein	HCLS1	90.602	31	14	54	4.81	1.62	0.517547
Q15773	Myeloid leukemia factor 2	MLF2	28.332	33	5	28.1	6.9	0.562	0.517547
Q8TB72	Pumilio homolog 2	PUM2	41.802	11	7	114.1	7.08	1.73	0.517657
Q15833	Syntaxin-binding protein 2	STXBP2	115.366	42	20	66.4	6.55	1.643	0.517657
Q08379	Golgin subfamily A member 2	GOLGA2	98.864	30	23	113	5.02	1.643	0.517657
Q8WVX9	Fatty acyl-CoA reductase 1	FAR1	19.596	12	5	59.3	9.17	0.552	0.517657
P52630	Signal transducer and activator of transcription 2	STAT2	49.851	16	11	97.9	5.49	1.826	0.517862
Q9NQX7	Integral membrane protein 2C	ITM2C	11.09	15	3	30.2	8	1.778	0.517862
Q86WB0	Nuclear-interacting partner of ALK	ZC3HC1	24.685	17	7	55.2	5.62	1.593	0.517862
Q9H2J4	Phosducin-like protein 3	PDCL3	50.337	49	10	27.6	4.84	0.643	0.518117
Q9P270	SLAIN motif-containing protein 2	SLAIN2	13.174	8	4	62.5	9.45	1.754	0.518848
P17026	Zinc finger protein 22	ZNF22	5.253	9	2	25.9	10.04	0.553	0.518848
O43278	Kunitz-type protease inhibitor 1	SPINT1	80.705	38	18	58.4	6.29	1.583	0.520346
Q9NQZ5	StAR-related lipid transfer protein 7, mitochondrial	STARD7	17.014	12	4	43.1	8.95	0.571	0.520663
Q7Z5L2	Coiled-coil domain-containing protein R3HCC1L	R3HCC1L	5.339	5	2	87.8	5.16	1.899	0.521734
Q12974	Protein tyrosine phosphatase type IVA 2	PTP4A2	29.092	42	2	19.1	8.37	0.631	0.526074
P34949	Mannose-6-phosphate isomerase	MPI	37.494	25	8	46.6	5.95	1.738	0.526339
O60637	Tetraspanin-3	TSPAN3	3.409	6	2	28	5.81	1.636	0.526339
Q99959	Plakophilin-2	PKP2	83.919	30	20	97.4	9.33	1.629	0.526339
Q9Y6N5	Sulfide:quinone oxidoreductase, mitochondrial	SQOR	284.439	66	31	49.9	9.11	1.636	0.52643
Q92882	Osteoclast-stimulating factor 1	OSTF1	71.98	53	10	23.8	5.68	1.611	0.526865
P23229	Integrin alpha-6	ITGA6	243.237	42	39	126.5	6.61	0.67	0.526865
Q12959	Disks large homolog 1	DLG1	122.588	35	25	100.4	5.76	1.589	0.526998
Q92522	Histone H1.10	H1-10	17.697	27	4	22.5	10.76	1.786	0.527033
Q9UBK8	Methionine synthase reductase	MTRR	44.58	20	10	77.6	6.49	0.597	0.528052
P78504	Protein jagged-1	JAG1	102.107	23	20	133.7	6.06	0.652	0.529307
Q9P0J1	[Pyruvate dehydrogenase [acetyl-transferring]]-phosphatase 1, mitochondrial	PDP1	84.534	43	18	61	6.67	1.612	0.531036
Q9H0R6	Glutamyl-tRNA(Gln) amidotransferase subunit A, mitochondrial	QRSL1	31.025	21	8	57.4	5.68	0.579	0.531036
Q99828	Calcium and integrin-binding protein 1	CIB1	15.99	30	5	21.7	4.78	1.747	0.531099
P00558	Phosphoglycerate kinase 1	PGK1	476.15	79	29	44.6	8.1	1.632	0.531099
P61020	Ras-related protein Rab-5B	RAB5B	59.271	54	6	23.7	8.13	1.597	0.531099
P17812	CTP synthase 1	CTPS1	213.035	54	27	66.6	6.46	0.671	0.531099
O75312	Zinc finger protein ZPR1	ZPR1	81.729	37	14	50.9	4.73	0.621	0.531099
Q9GZX9	Twisted gastrulation protein homolog 1	TWSG1	7.206	11	2	25	5.34	0.532	0.531099
P01583	Interleukin-1 alpha	IL1A	74.368	48	9	30.6	5.2	1.632	0.531654
Q9NRN7	L-aminoadipate-semialdehyde dehydrogenase-phosphopantetheinyl transferase	AASDHPPT	43.135	30	8	35.8	6.8	0.643	0.532305
Q8N999	Uncharacterized protein C12orf29	C12orf29	27.655	28	7	37.5	7.06	0.57	0.532604
Q86TN4	tRNA 2'-phosphotransferase 1	TRPT1	12.971	33	6	27.7	9.98	1.733	0.533689
Q9H0Z9	RNA-binding protein 38	RBM38	11.625	24	4	25.5	8.65	0.564	0.533689
Q8TB52	F-box only protein 30	FBXO30	4.217	2	1	82.3	5.4	0.441	0.533689
Q96B97	SH3 domain-containing kinase-binding protein 1	SH3KBP1	247.862	50	29	73.1	6.62	1.629	0.534253
Q9NZM5	Ribosome biogenesis protein NOP53	NOP53	7.792	5	2	54.4	10.32	0.556	0.534253
Q96JK2	DDB1- and CUL4-associated factor 5	DCAF5	10.381	4	4	103.9	5.76	1.841	0.537799
Q13439	Golgin subfamily A member 4	GOLGA4	121.028	17	33	261	5.39	1.606	0.537799
Q9Y463	Dual specificity tyrosine-phosphorylation-regulated kinase 1B	DYRK1B	3.402	2	1	69.2	9.13	1.872	0.538506
P30876	DNA-directed RNA polymerase II subunit RPB2	POLR2B	254.469	44	46	133.8	6.87	0.709	0.539277
O14880	Microsomal glutathione S-transferase 3	MGST3	26.787	33	4	16.5	9.38	1.735	0.539711
Q5T0N5	Formin-binding protein 1-like	FNBP1L	38.328	19	9	70	6.64	1.716	0.540861
Q9NYL9	Tropomodulin-3	TMOD3	112.145	57	17	39.6	5.19	1.57	0.541058
Q9Y617	Phosphoserine aminotransferase	PSAT1	105.179	48	17	40.4	7.66	0.675	0.544683
Q9Y314	Nitric oxide synthase-interacting protein	NOSIP	104.259	63	17	33.2	8.82	0.672	0.54618
Q5T750	Skin-specific protein 32	XP32	7.685	14	3	26.2	7.97	0.692	0.546946
Q6L8Q7	2',5'-phosphodiesterase 12	PDE12	124.015	49	20	67.3	6.57	0.679	0.548757
P19021	Peptidyl-glycine alpha-amidating monooxygenase	PAM	3.887	2	1	108.3	6.42	1.887	0.550664
Q16890	Tumor protein D53	TPD52L1	21.734	26	5	22.4	5.62	0.666	0.550664
Q01518	Adenylyl cyclase-associated protein 1	CAP1	405.421	63	31	51.9	8.06	1.619	0.550746
Q96D46	60S ribosomal export protein NMD3	NMD3	68.904	37	16	57.6	7.14	0.675	0.550746
P31947	14-3-3 protein sigma	SFN	183.183	65	15	27.8	4.74	1.618	0.552181
Q99836	Myeloid differentiation primary response protein MyD88	MYD88	52.239	50	9	33.2	6.15	1.69	0.553139
Q9BUE6	Iron-sulfur cluster assembly 1 homolog, mitochondrial	ISCA1	18.897	41	4	14.2	9.07	0.575	0.553139
Q96RG2	PAS domain-containing serine/threonine-protein kinase	PASK	14.549	4	4	142.8	4.86	0.541	0.553139
Q15061	WD repeat-containing protein 43	WDR43	93.758	38	19	74.8	5.57	0.703	0.554051
P16401	Histone H1.5	H1-5	69.009	29	10	22.6	10.92	0.685	0.554313
P35790	Choline kinase alpha	CHKA	36.045	27	10	52.2	6.55	0.629	0.555032
Q9UHV7	Mediator of RNA polymerase II transcription subunit 13	MED13	5.353	1	2	239.1	5.64	1.805	0.557222
O95758	Polypyrimidine tract-binding protein 3	PTBP3	98.452	25	8	59.7	9.04	1.599	0.558077
P19793	Retinoic acid receptor RXR-alpha	RXRA	16.86	14	1	50.8	7.8	0.461	0.559684
Q9H8Y5	Ankyrin repeat and zinc finger domain-containing protein 1	ANKZF1	84.385	35	19	80.9	8.41	1.596	0.560773
P49750	YLP motif-containing protein 1	YLPM1	197.745	28	41	241.5	6.55	1.573	0.560773
Q9NVQ4	Fas apoptotic inhibitory molecule 1	FAIM	11.946	26	4	20.2	5.83	0.58	0.560773
Q9NUM4	Transmembrane protein 106B	TMEM106B	10.677	11	3	31.1	6.99	1.726	0.561361
Q9GZS1	DNA-directed RNA polymerase I subunit RPA49	POLR1E	20.553	18	7	47.2	8.94	0.58	0.564462
Q9Y6M1	Insulin-like growth factor 2 mRNA-binding protein 2	IGF2BP2	223.408	52	26	66.1	8.46	1.61	0.566522
P30711	Glutathione S-transferase theta-1	GSTT1	10.248	16	3	27.3	7.49	1.794	0.567244
Q8TCT8	Signal peptide peptidase-like 2A	SPPL2A	9.016	5	2	58.1	8.32	1.75	0.567882
Q96IF1	LIM domain-containing protein ajuba	AJUBA	6.694	5	2	56.9	7.14	1.765	0.570167
Q6ZMI0	Protein phosphatase 1 regulatory subunit 21	PPP1R21	39.797	16	9	88.3	6.84	1.696	0.570392
P51608	Methyl-CpG-binding protein 2	MECP2	6.749	5	2	52.4	9.95	1.78	0.57065
Q5VYY1	Ankyrin repeat domain-containing protein 22	ANKRD22	25.092	24	5	21.8	8.84	1.615	0.57101
P56182	Ribosomal RNA processing protein 1 homolog A	RRP1	64.286	30	15	52.8	9.33	0.668	0.57101
Q9NXF7	DDB1- and CUL4-associated factor 16	DCAF16	13.294	19	3	24.2	6.04	0.559	0.57101
Q9Y294	Histone chaperone ASF1A	ASF1A	6.777	5	1	23	4.41	0.592	0.573337
Q9NZW5	Protein PALS2	PALS2	36.378	24	11	61.1	6.18	0.656	0.573593
Q15645	Pachytene checkpoint protein 2 homolog	TRIP13	145.432	41	16	48.5	6.09	0.693	0.573674
Q7Z6K3	Protein prenyltransferase alpha subunit repeat-containing protein 1	PTAR1	4.127	7	2	46.4	6.99	0.507	0.573674
Q9NXV6	CDKN2A-interacting protein	CDKN2AIP	77.852	33	14	61.1	9.01	1.619	0.573842
Q6WCQ1	Myosin phosphatase Rho-interacting protein	MPRIP	73.044	22	17	116.5	6.21	1.612	0.573842
P24864	G1/S-specific cyclin-E1	CCNE1	6.517	7	2	47	6.04	1.866	0.574418
P18827	Syndecan-1	SDC1	29.711	20	5	32.4	4.63	1.764	0.574418
Q9H1P3	Oxysterol-binding protein-related protein 2	OSBPL2	43.189	30	10	55.2	6.35	1.606	0.574418
P36952	Serpin B5	SERPINB5	243.227	65	21	42.1	6.05	1.602	0.574418
P60903	Protein S100-A10	S100A10	24.817	28	4	11.2	7.37	1.588	0.574418
Q14978	Nucleolar and coiled-body phosphoprotein 1	NOLC1	77.209	19	14	73.6	9.47	0.711	0.574418
Q96B26	Exosome complex component RRP43	EXOSC8	32.7	30	8	30	5.3	0.708	0.574418
O15371	Eukaryotic translation initiation factor 3 subunit D	EIF3D	201.629	53	22	63.9	6.05	0.69	0.574418
Q9BYD6	39S ribosomal protein L1, mitochondrial	MRPL1	60.263	29	10	36.9	8.78	0.686	0.574418
Q9NYP7	Elongation of very long chain fatty acids protein 5	ELOVL5	16.825	12	2	35.3	9.42	0.585	0.574418
O00592	Podocalyxin	PODXL	32.445	15	8	58.6	5.49	1.59	0.575971
Q9NRX5	Serine incorporator 1	SERINC1	12.046	8	3	50.5	5.85	1.682	0.575973
Q8TB40	(Lyso)-N-acylphosphatidylethanolamine lipase	ABHD4	14.045	17	6	38.8	7.59	1.678	0.57719
Q96BR5	Cytochrome c oxidase assembly factor 7	COA7	28.031	49	9	25.7	6.02	0.594	0.57719
Q9NUN5	Lysosomal cobalamin transport escort protein LMBD1	LMBRD1	9.366	3	1	61.3	7.77	1.79	0.577975
P41227	N-alpha-acetyltransferase 10	NAA10	127.54	64	17	26.4	5.64	0.724	0.579144
P09455	Retinol-binding protein 1	RBP1	38.706	66	9	15.8	5.11	1.711	0.580485
P83881	60S ribosomal protein L36a	RPL36A	38.116	42	2	12.4	10.58	0.728	0.580485
Q96SQ9	Cytochrome P450 2S1	CYP2S1	41.561	27	11	55.8	8.62	1.602	0.58565
Q9Y6I4	Ubiquitin carboxyl-terminal hydrolase 3	USP3	16.475	9	4	58.9	8.18	0.57	0.58565
Q8WVV9	Heterogeneous nuclear ribonucleoprotein L-like	HNRNPLL	71.972	38	13	60	7.72	1.548	0.58636
Q03169	Tumor necrosis factor alpha-induced protein 2	TNFAIP2	97.616	38	22	72.6	6.46	1.577	0.586975
Q96BX8	MOB kinase activator 3A	MOB3A	25.369	35	6	25.4	8.63	1.552	0.58738
P31942	Heterogeneous nuclear ribonucleoprotein H3	HNRNPH3	139.144	57	11	36.9	6.87	1.572	0.587415
Q86VI3	Ras GTPase-activating-like protein IQGAP3	IQGAP3	14.245	3	3	184.6	7.65	0.532	0.587415
Q9H9C1	Spermatogenesis-defective protein 39 homolog	VIPAS39	16.043	8	3	57	7.4	0.562	0.587726
Q9Y3D9	28S ribosomal protein S23, mitochondrial	MRPS23	82.984	55	11	21.8	8.9	0.686	0.588181
Q16595	Frataxin, mitochondrial	FXN	8.689	14	2	23.1	8.69	0.582	0.588181
Q8IWT6	Volume-regulated anion channel subunit LRRC8A	LRRC8A	65.662	21	14	94.1	7.94	1.585	0.588216
P09758	Tumor-associated calcium signal transducer 2	TACSTD2	96.567	32	9	35.7	8.87	1.566	0.588216
P16422	Epithelial cell adhesion molecule	EPCAM	97.873	33	10	34.9	7.46	0.712	0.588216
Q5T160	Probable arginine--tRNA ligase, mitochondrial	RARS2	4.388	2	1	65.5	8.21	0.567	0.588216
Q96FS4	Signal-induced proliferation-associated protein 1	SIPA1	25.43	9	7	112.1	6.6	1.557	0.589018
P26374	Rab proteins geranylgeranyltransferase component A 2	CHML	18.749	12	3	74	4.93	0.577	0.589895
Q15011	Homocysteine-responsive endoplasmic reticulum-resident ubiquitin-like domain member 1 protein	HERPUD1	9.47	7	2	43.7	5.25	1.77	0.592024
O95819	Mitogen-activated protein kinase kinase kinase kinase 4	MAP4K4	48.724	15	11	142	7.46	1.716	0.592024
P29508	Serpin B3	SERPINB3	29.443	25	9	44.5	6.81	1.618	0.592024
O15270	Serine palmitoyltransferase 2	SPTLC2	78.074	41	16	62.9	7.78	1.604	0.592024
Q13509	Tubulin beta-3 chain	TUBB3	374.137	59	6	50.4	4.93	1.59	0.592024
Q13670	Putative postmeiotic segregation increased 2-like protein 11	PMS2P11	8.346	5	1	28.5	6.7	1.768	0.592599
Q9GZT9	Egl nine homolog 1	EGLN1	46.191	36	13	46	8.53	1.528	0.592599
Q9Y248	DNA replication complex GINS protein PSF2	GINS2	5.707	24	3	21.4	5.44	0.586	0.592599
Q13217	DnaJ homolog subfamily C member 3	DNAJC3	98.085	36	17	57.5	6.15	1.53	0.59515
O75509	Tumor necrosis factor receptor superfamily member 21	TNFRSF21	3.411	2	1	71.8	7.83	0.471	0.59515
Q7Z4H8	Protein O-glucosyltransferase 3	POGLUT3	6.583	11	3	58.5	8.24	0.507	0.595551
Q9H4M9	EH domain-containing protein 1	EHD1	307.301	66	21	60.6	6.83	1.586	0.596162
P53814	Smoothelin	SMTN	55.373	25	16	99	9.07	0.633	0.596456
Q9Y4B5	Microtubule cross-linking factor 1	MTCL1	16.866	4	5	209.4	6.43	0.576	0.596456
Q5QJE6	Deoxynucleotidyltransferase terminal-interacting protein 2	DNTTIP2	60.958	28	14	84.4	6.16	0.678	0.596833
Q86U90	YrdC domain-containing protein, mitochondrial	YRDC	39.358	38	9	29.3	8.57	0.607	0.597356
Q2M2I8	AP2-associated protein kinase 1	AAK1	61.115	24	15	103.8	6.6	1.731	0.598363
P55795	Heterogeneous nuclear ribonucleoprotein H2	HNRNPH2	129.738	40	7	49.2	6.3	1.586	0.598363
Q96H79	Zinc finger CCCH-type antiviral protein 1-like	ZC3HAV1L	72.269	47	10	32.9	8.13	0.733	0.598363
P02144	Myoglobin	MB	4.103	10	1	17.2	7.68	1.878	0.598804
Q96HE7	ERO1-like protein alpha	ERO1A	239.507	49	22	54.4	5.68	1.584	0.59882
Q16875	6-phosphofructo-2-kinase/fructose-2,6-bisphosphatase 3	PFKFB3	54.283	31	10	59.6	8.21	1.602	0.60247
Q9UEE5	Serine/threonine-protein kinase 17A	STK17A	5.955	5	2	46.5	5.15	0.582	0.60247
Q9Y6Q9	Nuclear receptor coactivator 3	NCOA3	27.721	9	9	155.2	7.47	1.709	0.602679
Q5JTD0	Tight junction-associated protein 1	TJAP1	10.141	6	3	61.8	5.97	1.709	0.60335
Q15459	Splicing factor 3A subunit 1	SF3A1	211.539	41	36	88.8	5.22	1.582	0.60335
P31153	S-adenosylmethionine synthase isoform type-2	MAT2A	144.554	47	18	43.6	6.48	0.693	0.604351
P98196	Phospholipid-transporting ATPase IH	ATP11A	26.263	7	6	129.7	6.6	1.659	0.604581
Q14257	Reticulocalbin-2	RCN2	23.939	22	5	36.9	4.4	0.582	0.604999
Q14690	Protein RRP5 homolog	PDCD11	230.221	34	57	208.6	8.87	0.75	0.605718
Q6ZUT6	Coiled-coil domain-containing protein 9B	CCDC9B	20.307	19	6	57.3	9.13	1.661	0.606069
P14209	CD99 antigen	CD99	8.061	13	2	18.8	4.75	1.727	0.607379
Q05DH4	FHF complex subunit HOOK interacting protein 1A	FHIP1A	5.26	2	2	116.5	4.86	1.727	0.608377
Q8N1G0	Zinc finger protein 687	ZNF687	7.204	2	2	129.4	8.19	1.749	0.60912
P11234	Ras-related protein Ral-B	RALB	72.342	36	8	23.4	6.62	1.569	0.61132
P13807	Glycogen [starch] synthase, muscle	GYS1	28.4	15	9	83.7	6.18	0.598	0.611688
Q8IYQ7	Threonine synthase-like 1	THNSL1	25.011	11	6	83	7.12	0.61	0.61258
Q5T5P2	Sickle tail protein homolog	KIAA1217	9.347	3	4	214	7.06	1.75	0.614212
Q9P2E9	Ribosome-binding protein 1	RRBP1	413.145	47	62	152.4	8.6	1.575	0.614212
Q9BSV6	tRNA-splicing endonuclease subunit Sen34	TSEN34	26.737	28	7	33.6	8.43	0.593	0.614212
Q96CS2	HAUS augmin-like complex subunit 1	HAUS1	3.831	4	1	31.8	5.53	0.484	0.614212
P07305	Histone H1.0	H1-0	27.747	28	5	20.9	10.84	1.583	0.616249
Q9BTM9	Ubiquitin-related modifier 1	URM1	3.871	13	1	11.4	4.67	0.528	0.616249
Q8NBI5	Solute carrier family 43 member 3	SLC43A3	5.173	4	2	54.5	8.53	0.536	0.616722
P40938	Replication factor C subunit 3	RFC3	75.897	47	15	40.5	8.34	0.675	0.617481
Q6P1Q9	tRNA N(3)-methylcytidine methyltransferase METTL2B	METTL2B	14.556	15	2	43.4	5.86	0.597	0.617481
Q9HB19	Pleckstrin homology domain-containing family A member 2	PLEKHA2	4.385	3	1	47.2	8.66	1.782	0.617799
Q9P2R6	Arginine-glutamic acid dipeptide repeats protein	RERE	7.814	2	3	172.3	7.69	1.689	0.617799
Q9NZ09	Ubiquitin-associated protein 1	UBAP1	25.097	16	5	55	5.11	0.585	0.618233
P31150	Rab GDP dissociation inhibitor alpha	GDI1	208.889	58	14	50.6	5.14	1.565	0.618772
Q9Y2X3	Nucleolar protein 58	NOP58	137.198	49	19	59.5	8.92	0.751	0.618772
Q14186	Transcription factor Dp-1	TFDP1	11.247	14	4	45	6.05	0.575	0.618772
Q9UBW7	Zinc finger MYM-type protein 2	ZMYM2	11.767	3	4	154.8	6.34	1.677	0.619484
P78325	Disintegrin and metalloproteinase domain-containing protein 8	ADAM8	74.308	27	13	88.7	7.55	1.565	0.619629
P08237	ATP-dependent 6-phosphofructokinase, muscle type	PFKM	155.424	40	25	85.1	7.99	0.754	0.619629
Q9Y3D8	Adenylate kinase isoenzyme 6	AK6	19.987	34	5	20	4.58	0.611	0.619629
P16591	Tyrosine-protein kinase Fer	FER	4.309	2	1	94.6	7.14	1.845	0.619907
P40189	Interleukin-6 receptor subunit beta	IL6ST	3.835	1	1	103.5	5.95	1.753	0.619907
P35221	Catenin alpha-1	CTNNA1	445.491	55	35	100	6.29	1.57	0.619907
Q16775	Hydroxyacylglutathione hydrolase, mitochondrial	HAGH	21.498	24	6	33.8	8.12	1.558	0.619907
Q8WVQ1	Soluble calcium-activated nucleotidase 1	CANT1	42.648	30	10	44.8	6.09	1.546	0.619907
Q92636	Protein FAN	NSMAF	27.244	12	8	104.3	6.23	0.605	0.619907
O95394	Phosphoacetylglucosamine mutase	PGM3	136.193	54	27	59.8	6.25	1.543	0.62002
Q9NX55	Huntingtin-interacting protein K	HYPK	20.459	40	5	14.7	4.93	0.591	0.620293
Q96LW7	Caspase recruitment domain-containing protein 19	CARD19	13.453	13	3	25.6	9.2	1.674	0.621044
Q9Y6W5	Wiskott-Aldrich syndrome protein family member 2	WASF2	24.334	10	5	54.3	5.53	1.556	0.621044
Q5JTH9	RRP12-like protein	RRP12	163.262	35	36	143.6	8.75	0.746	0.621044
Q14181	DNA polymerase alpha subunit B	POLA2	27.985	18	7	65.9	5.24	0.597	0.621489
P50416	Carnitine O-palmitoyltransferase 1, liver isoform	CPT1A	111.106	33	23	88.3	8.65	0.705	0.62448
O00214	Galectin-8	LGALS8	11.6	10	3	35.8	8.25	1.745	0.624796
P22626	Heterogeneous nuclear ribonucleoproteins A2/B1	HNRNPA2B1	430.765	75	27	37.4	8.95	1.567	0.625187
P00918	Carbonic anhydrase 2	CA2	106.272	68	16	29.2	7.4	1.557	0.626474
Q9NR50	Translation initiation factor eIF-2B subunit gamma	EIF2B3	85.197	48	17	50.2	6.47	0.714	0.626474
O95400	CD2 antigen cytoplasmic tail-binding protein 2	CD2BP2	13.928	13	4	37.6	4.61	0.604	0.627423
P07205	Phosphoglycerate kinase 2	PGK2	109.247	15	1	44.8	8.54	1.611	0.627499
O15525	Transcription factor MafG	MAFG	5.155	14	1	17.8	10.04	1.725	0.62779
Q08945	FACT complex subunit SSRP1	SSRP1	162.544	36	26	81	6.87	0.7	0.627883
Q9BTY7	Protein HGH1 homolog	HGH1	40.548	36	10	42.1	4.81	0.689	0.6283
P46776	60S ribosomal protein L27a	RPL27A	34.089	32	6	16.6	11	0.7	0.628919
P30520	Adenylosuccinate synthetase isozyme 2	ADSS2	138.239	49	19	50.1	6.55	0.723	0.629117
Q96HC4	PDZ and LIM domain protein 5	PDLIM5	191	49	24	63.9	8.21	1.563	0.629644
Q9ULQ0	Striatin-interacting protein 2	STRIP2	11.544	5	1	95.3	5.91	1.763	0.630182
Q93096	Protein tyrosine phosphatase type IVA 1	PTP4A1	25.332	29	1	19.8	8.97	0.555	0.630182
O95674	Phosphatidate cytidylyltransferase 2	CDS2	22.002	13	4	51.4	7.09	1.63	0.631171
Q9UKM9	RNA-binding protein Raly	RALY	102.312	44	15	32.4	9.17	1.562	0.631287
O75175	CCR4-NOT transcription complex subunit 3	CNOT3	36.993	14	9	81.8	6.2	1.534	0.631287
Q9C0J8	pre-mRNA 3' end processing protein WDR33	WDR33	64.163	18	18	145.8	9.17	1.549	0.631526
Q9Y5J1	U3 small nucleolar RNA-associated protein 18 homolog	UTP18	38.485	25	10	62	8.76	0.666	0.631526
Q6ZSR9	Uncharacterized protein FLJ45252		25.667	22	5	38	5.26	1.736	0.633198
Q14151	Scaffold attachment factor B2	SAFB2	150.651	35	16	107.4	6.16	1.525	0.633693
P43307	Translocon-associated protein subunit alpha	SSR1	21.091	16	3	32.2	4.49	1.518	0.633693
Q8TE77	Protein phosphatase Slingshot homolog 3	SSH3	44.227	28	10	73	5.3	1.695	0.634253
Q9NWS0	PIH1 domain-containing protein 1	PIH1D1	33.181	40	8	32.3	5.14	0.726	0.634253
P61289	Proteasome activator complex subunit 3	PSME3	99.55	49	14	29.5	5.95	0.703	0.634253
Q9BU89	Deoxyhypusine hydroxylase	DOHH	8.53	8	2	32.9	4.83	0.593	0.634253
Q76FK4	Nucleolar protein 8	NOL8	13.678	4	5	131.5	7.09	0.582	0.634253
Q659A1	Little elongation complex subunit 2	ICE2	6.499	3	3	109.9	7.09	0.576	0.634253
Q13825	Methylglutaconyl-CoA hydratase, mitochondrial	AUH	6.837	9	2	35.6	9.48	1.696	0.634727
O15061	Synemin	SYNM	3.809	3	2	172.7	5.16	1.683	0.634727
Q15742	NGFI-A-binding protein 2	NAB2	10.664	7	4	56.6	6.96	1.676	0.634727
Q9NVM6	DnaJ homolog subfamily C member 17	DNAJC17	9.705	12	3	34.7	8.53	1.663	0.634727
Q08AF3	Schlafen family member 5	SLFN5	81.638	25	19	101	8.22	1.578	0.634727
Q12800	Alpha-globin transcription factor CP2	TFCP2	34.542	19	6	57.2	5.8	0.606	0.634727
Q9Y2I8	WD repeat-containing protein 37	WDR37	8.042	5	2	54.6	7.23	1.672	0.635678
Q15397	Pumilio homolog 3	PUM3	32.032	13	7	73.5	9.64	0.619	0.635682
Q92673	Sortilin-related receptor	SORL1	4.787	1	2	248.3	5.55	0.533	0.635718
P05161	Ubiquitin-like protein ISG15	ISG15	29.122	41	6	17.9	7.44	1.558	0.63589
Q13185	Chromobox protein homolog 3	CBX3	71.826	49	7	20.8	5.33	0.713	0.635894
P54687	Branched-chain-amino-acid aminotransferase, cytosolic	BCAT1	41.028	21	8	42.9	5.3	0.691	0.639373
Q16831	Uridine phosphorylase 1	UPP1	111.525	52	18	33.9	7.88	1.52	0.639572
Q13098	COP9 signalosome complex subunit 1	GPS1	122.082	42	16	55.5	6.74	0.755	0.639572
Q3ZAQ7	Vacuolar ATPase assembly integral membrane protein VMA21	VMA21	12.603	35	3	11.3	7.24	0.709	0.639572
Q96G21	U3 small nucleolar ribonucleoprotein protein IMP4	IMP4	5.64	6	2	33.7	9.47	0.604	0.639572
Q5SSJ5	Heterochromatin protein 1-binding protein 3	HP1BP3	37.332	19	11	61.2	9.67	1.539	0.639805
O15427	Monocarboxylate transporter 4	SLC16A3	22.324	12	5	49.4	7.96	1.542	0.640006
Q9H2D6	TRIO and F-actin-binding protein	TRIOBP	39.54	5	11	261.2	8.48	1.636	0.641504
Q9Y4F5	Centrosomal protein of 170 kDa protein B	CEP170B	63.068	15	16	171.6	6.84	1.716	0.642073
Q9H009	Nascent polypeptide-associated complex subunit alpha-2	NACA2	15.192	7	1	23.2	4.73	0.758	0.642073
Q92989	Polyribonucleotide 5'-hydroxyl-kinase Clp1	CLP1	5.917	4	2	47.6	6.62	0.587	0.642087
Q9BVI4	Nucleolar complex protein 4 homolog	NOC4L	47.995	24	10	58.4	7.49	0.689	0.642129
Q86X27	Ras-specific guanine nucleotide-releasing factor RalGPS2	RALGPS2	21.921	12	6	65.1	8.73	1.617	0.643018
O94808	Glutamine--fructose-6-phosphate aminotransferase [isomerizing] 2	GFPT2	169.208	52	24	76.9	7.37	1.535	0.64334
P16402	Histone H1.3	H1-3	63.506	29	1	22.3	11.02	0.706	0.64334
Q8TAA9	Vang-like protein 1	VANGL1	26.597	10	4	59.9	8.81	0.601	0.643712
Q96E11	Ribosome-recycling factor, mitochondrial	MRRF	47.63	40	8	29.3	9.79	0.691	0.644222
Q15040	Josephin-1	JOSD1	6.731	10	2	23.2	8.54	1.712	0.644801
Q92692	Nectin-2	NECTIN2	27.361	16	8	57.7	4.82	1.518	0.644801
Q9P2B2	Prostaglandin F2 receptor negative regulator	PTGFRN	82.186	32	25	98.5	6.61	0.72	0.644801
Q07820	Induced myeloid leukemia cell differentiation protein Mcl-1	MCL1	23.253	22	5	37.3	5.66	1.697	0.64485
Q9NYC9	Dynein axonemal heavy chain 9	DNAH9	5.458	1	1	511.6	5.91	1.68	0.64485
Q5VVQ6	Ubiquitin thioesterase OTU1	YOD1	21.21	16	6	38.3	6.11	1.587	0.64485
Q13464	Rho-associated protein kinase 1	ROCK1	79.038	20	18	158.1	5.9	1.527	0.64485
Q8TEX9	Importin-4	IPO4	197.971	38	35	118.6	4.96	0.712	0.64485
Q8WVM0	Dimethyladenosine transferase 1, mitochondrial	TFB1M	12.217	10	3	39.5	9.26	0.6	0.64485
Q96LJ7	Dehydrogenase/reductase SDR family member 1	DHRS1	7.12	16	3	33.9	7.83	0.524	0.64485
Q9UHW5	GPN-loop GTPase 3	GPN3	26.976	20	4	32.7	4.5	0.611	0.645786
Q12788	Transducin beta-like protein 3	TBL3	102.612	41	25	89	6.9	0.694	0.645855
Q02539	Histone H1.1	H1-1	48.871	35	4	21.8	10.99	0.685	0.645855
Q9BUR4	Telomerase Cajal body protein 1	WRAP53	17.903	14	5	59.3	4.58	0.608	0.645855
O94763	Unconventional prefoldin RPB5 interactor 1	URI1	12.405	10	3	59.8	5.05	0.587	0.646
Q9BVW5	TIMELESS-interacting protein	TIPIN	3.512	4	1	34.5	4.82	0.544	0.646366
P13995	Bifunctional methylenetetrahydrofolate dehydrogenase/cyclohydrolase, mitochondrial	MTHFD2	79.466	49	11	37.9	8.73	0.704	0.646517
Q9H4E7	Differentially expressed in FDCP 6 homolog	DEF6	26.754	10	5	73.9	6.05	1.615	0.646605
Q96A73	Putative monooxygenase p33MONOX	KIAA1191	4.212	4	1	33.2	9.39	1.787	0.648678
P98082	Disabled homolog 2	DAB2	13.445	7	4	82.4	5.53	1.642	0.648678
Q9ULH1	Arf-GAP with SH3 domain, ANK repeat and PH domain-containing protein 1	ASAP1	51.49	17	13	125.4	7.31	1.597	0.648678
Q86Y82	Syntaxin-12	STX12	44.682	41	9	31.6	5.59	1.52	0.648678
Q06203	Amidophosphoribosyltransferase	PPAT	119.661	36	17	57.4	6.76	0.739	0.648678
Q5SW79	Centrosomal protein of 170 kDa	CEP170	126.469	28	31	175.2	7.11	1.53	0.65114
P47813	Eukaryotic translation initiation factor 1A, X-chromosomal	EIF1AX	53.216	39	7	16.5	5.24	0.764	0.651433
Q9NUQ3	Gamma-taxilin	TXLNG	76.406	39	16	60.5	7.52	0.706	0.651433
P06756	Integrin alpha-V	ITGAV	182.208	41	41	116	5.68	1.537	0.65152
P13473	Lysosome-associated membrane glycoprotein 2	LAMP2	12.019	6	3	44.9	5.63	1.536	0.65152
Q6P161	39S ribosomal protein L54, mitochondrial	MRPL54	3.734	7	1	15.8	9.6	0.576	0.65152
O95486	Protein transport protein Sec24A	SEC24A	80.223	19	14	119.7	7.66	1.545	0.652755
Q9Y320	Thioredoxin-related transmembrane protein 2	TMX2	61.412	36	12	34	8.69	0.713	0.652755
Q8NEY1	Neuron navigator 1	NAV1	3.395	1	2	202.3	8.07	1.695	0.653339
Q8IVM0	Coiled-coil domain-containing protein 50	CCDC50	26.512	31	6	35.8	6.65	1.637	0.653339
Q7LBR1	Charged multivesicular body protein 1b	CHMP1B	14.325	16	5	22.1	8.1	1.527	0.653339
Q92974	Rho guanine nucleotide exchange factor 2	ARHGEF2	131.647	36	33	111.5	7.27	1.52	0.653339
Q53LP3	Ankyrin repeat domain-containing protein SOWAHC	SOWAHC	66.623	40	15	55.6	7.03	1.508	0.653339
O00410	Importin-5	IPO5	400.124	50	41	123.6	4.94	0.71	0.653339
P22102	Trifunctional purine biosynthetic protein adenosine-3	GART	291.426	46	39	107.7	6.7	0.71	0.653339
O43396	Thioredoxin-like protein 1	TXNL1	35.076	39	8	32.2	4.96	0.684	0.653339
O00566	U3 small nucleolar ribonucleoprotein protein MPP10	MPHOSPH10	53.438	25	11	78.8	4.86	0.653	0.653339
Q969T7	7-methylguanosine phosphate-specific 5'-nucleotidase	NT5C3B	9.785	13	3	34.4	6.38	0.609	0.653339
Q96EY1	DnaJ homolog subfamily A member 3, mitochondrial	DNAJA3	38.483	26	9	52.5	9.26	0.683	0.653715
O76054	SEC14-like protein 2	SEC14L2	46.933	31	10	46.1	7.84	1.521	0.653718
Q9H7C9	Mth938 domain-containing protein	AAMDC	4.761	22	2	13.3	8.46	1.671	0.65374
Q9UHA4	Ragulator complex protein LAMTOR3	LAMTOR3	12.435	49	3	13.6	7.34	1.602	0.654254
P11021	Endoplasmic reticulum chaperone BiP	HSPA5	608.682	60	47	72.3	5.16	1.541	0.654254
Q9NZD2	Glycolipid transfer protein	GLTP	30.359	36	7	23.8	7.39	1.526	0.654254
O60216	Double-strand-break repair protein rad21 homolog	RAD21	69.472	29	15	71.6	4.65	1.482	0.654254
Q9H6W3	Ribosomal oxygenase 1	RIOX1	15.302	13	5	71	6.46	0.612	0.654254
Q9UHR6	Zinc finger HIT domain-containing protein 2	ZNHIT2	28.796	21	5	42.9	5.99	0.642	0.655398
Q9H098	Protein FAM107B	FAM107B	9.27	34	3	15.5	8.29	1.644	0.656246
Q8TAQ2	SWI/SNF complex subunit SMARCC2	SMARCC2	136.94	32	23	132.8	5.69	1.516	0.656635
O95834	Echinoderm microtubule-associated protein-like 2	EML2	88.529	36	17	70.6	6.32	1.529	0.656911
Q9BVP2	Guanine nucleotide-binding protein-like 3	GNL3	66.722	29	13	62	9.16	0.695	0.656911
Q7Z7A3	Cytoplasmic tRNA 2-thiolation protein 1	CTU1	14.786	19	4	36.4	9.2	0.599	0.656911
Q8N806	Putative E3 ubiquitin-protein ligase UBR7	UBR7	6.685	6	3	48	4.81	1.508	0.660549
Q14108	Lysosome membrane protein 2	SCARB2	55.461	24	9	54.3	5.14	1.531	0.660985
O95297	Myelin protein zero-like protein 1	MPZL1	26.981	22	5	29.1	8.72	0.694	0.660985
Q16643	Drebrin	DBN1	126.996	36	18	71.4	4.45	1.51	0.662736
O15067	Phosphoribosylformylglycinamidine synthase	PFAS	230.361	35	42	144.6	5.76	0.723	0.662736
Q86X55	Histone-arginine methyltransferase CARM1	CARM1	63.327	25	14	65.8	6.73	0.722	0.662736
Q9Y4R8	Telomere length regulation protein TEL2 homolog	TELO2	56.006	24	15	91.7	5.76	0.699	0.662736
Q15654	Thyroid receptor-interacting protein 6	TRIP6	76.624	42	11	50.3	7.37	0.687	0.662736
P38435	Vitamin K-dependent gamma-carboxylase	GGCX	10.979	6	4	87.5	8.02	0.612	0.662736
Q9Y6I9	Testis-expressed protein 264	TEX264	18.198	18	5	34.2	4.86	0.611	0.662736
Q92994	Transcription factor IIIB 90 kDa subunit	BRF1	5.661	3	2	73.8	5.43	0.582	0.662736
P12429	Annexin A3	ANXA3	178.133	59	25	36.4	5.92	1.535	0.663125
Q969W9	Protein TMEPAI	PMEPA1	3.818	3	1	31.6	6.89	1.787	0.663693
O95848	Uridine diphosphate glucose pyrophosphatase NUDT14	NUDT14	18.722	36	6	24.1	5.05	1.599	0.663693
Q96EV2	RNA-binding protein 33	RBM33	38.874	12	8	129.9	6.93	1.607	0.664808
Q86WR7	Proline and serine-rich protein 2	PROSER2	24.763	18	6	45.8	7.2	1.6	0.665273
P50238	Cysteine-rich protein 1	CRIP1	6.476	57	3	8.5	8.75	1.501	0.665273
Q32P41	tRNA (guanine(37)-N1)-methyltransferase	TRMT5	51.725	29	15	58.2	8.62	0.7	0.667284
O15160	DNA-directed RNA polymerases I and III subunit RPAC1	POLR1C	67.461	41	10	39.2	5.5	0.719	0.670406
P51788	Chloride channel protein 2	CLCN2	3.792	1	1	98.5	8.38	0.505	0.672761
Q14004	Cyclin-dependent kinase 13	CDK13	13	4	2	164.8	9.69	1.653	0.673637
Q9HCN4	GPN-loop GTPase 1	GPN1	60.862	30	8	41.7	4.92	0.693	0.673637
P04080	Cystatin-B	CSTB	63.13	46	3	11.1	7.56	1.529	0.67367
P01024	Complement C3	C3	189.577	33	37	187	6.4	1.507	0.67367
Q7KZ85	Transcription elongation factor SPT6	SUPT6H	239.139	34	50	198.9	4.91	0.753	0.67367
Q9UBP6	tRNA (guanine-N(7)-)-methyltransferase	METTL1	22.694	21	4	31.5	7.64	0.629	0.67367
Q96C34	RUN domain-containing protein 1	RUNDC1	3.488	3	2	67.6	6.19	0.625	0.67367
P49257	Protein ERGIC-53	LMAN1	139.914	38	16	57.5	6.77	1.492	0.673679
O60306	RNA helicase aquarius	AQR	111.185	21	30	171.2	6.37	0.719	0.675622
P00533	Epidermal growth factor receptor	EGFR	361.161	48	49	134.2	6.68	0.717	0.675622
Q6IA86	Elongator complex protein 2	ELP2	52.977	17	12	92.4	5.96	0.673	0.675622
O00212	Rho-related GTP-binding protein RhoD	RHOD	8.576	11	2	23.4	7.96	1.624	0.676559
Q9UJX4	Anaphase-promoting complex subunit 5	ANAPC5	16.947	8	4	85	6.87	0.629	0.677218
Q8IZL8	Proline-, glutamic acid- and leucine-rich protein 1	PELP1	112.96	27	19	119.6	4.34	1.499	0.67757
P12268	Inosine-5'-monophosphate dehydrogenase 2	IMPDH2	302.323	53	24	55.8	6.9	0.718	0.67757
P27694	Replication protein A 70 kDa DNA-binding subunit	RPA1	86.446	41	20	68.1	7.21	0.73	0.677942
Q0VGL1	Ragulator complex protein LAMTOR4	LAMTOR4	4.911	11	1	10.7	6.54	0.63	0.678492
Q9UKN8	General transcription factor 3C polypeptide 4	GTF3C4	87.114	31	17	91.9	6.65	0.692	0.680663
Q9H3D4	Tumor protein 63	TP63	38.568	17	9	76.7	6.57	0.628	0.680874
Q8WV24	Pleckstrin homology-like domain family A member 1	PHLDA1	5.502	5	2	45	9.89	0.628	0.680874
P50452	Serpin B8	SERPINB8	47.734	27	6	42.7	5.57	1.613	0.680995
Q8N1G2	Cap-specific mRNA (nucleoside-2'-O-)-methyltransferase 1	CMTR1	31.084	14	12	95.3	7.05	0.67	0.680995
P04350	Tubulin beta-4A chain	TUBB4A	364.187	59	0	49.6	4.88	1.525	0.68128
Q9UL01	Dermatan-sulfate epimerase	DSE	7.833	4	3	109.7	8.09	1.632	0.681717
P11926	Ornithine decarboxylase	ODC1	5.612	5	2	51.1	5.26	0.602	0.681847
O96005	Cleft lip and palate transmembrane protein 1	CLPTM1	88.691	28	14	76	6.3	0.688	0.682232
Q9UPY8	Microtubule-associated protein RP/EB family member 3	MAPRE3	44.084	42	9	32	5.54	1.51	0.683197
Q15424	Scaffold attachment factor B1	SAFB	164.716	29	13	102.6	5.47	1.536	0.683266
Q92888	Rho guanine nucleotide exchange factor 1	ARHGEF1	188.088	43	35	102.4	5.66	1.515	0.683266
Q9UJ70	N-acetyl-D-glucosamine kinase	NAGK	94.796	68	17	37.4	6.24	1.493	0.683266
Q9BV44	THUMP domain-containing protein 3	THUMPD3	24.384	17	8	57	6.37	0.685	0.683266
Q4G148	Glucoside xylosyltransferase 1	GXYLT1	4.847	5	2	50.5	8.65	0.58	0.683266
Q96ST3	Paired amphipathic helix protein Sin3a	SIN3A	122.271	29	32	145.1	7.25	1.508	0.68462
Q9UKS6	Protein kinase C and casein kinase substrate in neurons protein 3	PACSIN3	82.606	41	13	48.5	6.18	0.698	0.68462
Q8NI36	WD repeat-containing protein 36	WDR36	64.827	24	19	105.3	7.53	0.703	0.687324
Q96CX2	BTB/POZ domain-containing protein KCTD12	KCTD12	66.655	41	12	35.7	5.64	1.523	0.688293
Q9BRK5	45 kDa calcium-binding protein	SDF4	24.335	16	7	41.8	4.86	0.707	0.688293
P78316	Nucleolar protein 14	NOP14	48.24	15	11	97.6	7.58	0.667	0.688293
O95248	Myotubularin-related protein 5	SBF1	4.462	1	2	208.3	6.9	1.66	0.689283
Q16790	Carbonic anhydrase 9	CA9	25.176	15	6	49.7	4.72	1.549	0.689466
Q9UKD2	mRNA turnover protein 4 homolog	MRTO4	82.058	56	17	27.5	8.29	0.752	0.689466
Q9HA47	Uridine-cytidine kinase 1	UCK1	6.224	6	1	31.4	7.3	0.546	0.689466
Q9GZR7	ATP-dependent RNA helicase DDX24	DDX24	109.937	35	26	96.3	9.06	0.75	0.689976
Q9H583	HEAT repeat-containing protein 1	HEATR1	169.614	23	45	242.2	6.54	0.752	0.690019
Q9H1A4	Anaphase-promoting complex subunit 1	ANAPC1	69.414	12	21	216.4	6.3	0.655	0.690019
Q9BYV8	Centrosomal protein of 41 kDa	CEP41	41.968	28	8	41.3	8.32	0.63	0.69028
Q8TBB5	Kelch domain-containing protein 4	KLHDC4	13.686	9	4	57.9	5.72	0.615	0.690398
Q7L576	Cytoplasmic FMR1-interacting protein 1	CYFIP1	168.587	35	38	145.1	6.9	1.48	0.691849
Q9P1Y5	Calmodulin-regulated spectrin-associated protein 3	CAMSAP3	41.973	14	11	134.7	8.35	1.564	0.692287
Q14554	Protein disulfide-isomerase A5	PDIA5	49.188	30	13	59.6	7.91	1.513	0.692287
Q86X29	Lipolysis-stimulated lipoprotein receptor	LSR	79.708	31	13	71.4	7.97	1.504	0.692287
Q96P63	Serpin B12	SERPINB12	8.306	8	3	46.2	5.53	1.612	0.69267
Q13033	Striatin-3	STRN3	82.343	26	13	87.2	5.36	1.492	0.69267
Q8IV38	Ankyrin repeat and MYND domain-containing protein 2	ANKMY2	4.214	4	2	49.3	6.25	0.631	0.69267
Q14802	FXYD domain-containing ion transport regulator 3	FXYD3	5.436	22	1	9.3	7.3	0.618	0.69267
Q96EU6	Ribosomal RNA processing protein 36 homolog	RRP36	3.6	6	1	29.8	10.17	0.564	0.693334
O14662	Syntaxin-16	STX16	39.716	29	8	37	6.11	1.595	0.693347
P35250	Replication factor C subunit 2	RFC2	61.59	46	14	39.1	6.44	0.723	0.693347
O95757	Heat shock 70 kDa protein 4L	HSPA4L	175.26	45	24	94.5	5.88	0.721	0.693347
P47914	60S ribosomal protein L29	RPL29	11.01	14	2	17.7	11.66	0.719	0.693347
Q99622	Protein C10	C12orf57	7.929	22	2	13.2	5.14	0.582	0.693721
Q9Y6I3	Epsin-1	EPN1	30.961	14	5	60.3	4.83	1.581	0.693784
O43707	Alpha-actinin-4	ACTN4	972.871	72	47	104.8	5.44	1.515	0.693784
Q12797	Aspartyl/asparaginyl beta-hydroxylase	ASPH	122.5	36	24	85.8	5.01	1.507	0.693784
Q9BYC5	Alpha-(1,6)-fucosyltransferase	FUT8	52.449	26	14	66.5	7.66	1.506	0.693784
Q5T0W9	Protein FAM83B	FAM83B	41.923	14	12	114.7	8.97	1.502	0.694265
Q5U5X0	Complex III assembly factor LYRM7	LYRM7	7.973	31	2	11.9	9.66	0.629	0.694265
O15400	Syntaxin-7	STX7	34.694	34	7	29.8	5.55	1.513	0.697659
O43447	Peptidyl-prolyl cis-trans isomerase H	PPIH	69.061	56	11	19.2	8.07	0.775	0.697659
Q9BTV6	Diphthine methyltransferase	DPH7	12.202	11	3	50.5	6.6	0.615	0.697659
P50748	Kinetochore-associated protein 1	KNTC1	27.352	5	8	250.6	5.97	0.627	0.697908
Q9NQ34	Transmembrane protein 9B	TMEM9B	5.11	9	1	22.5	8.06	0.563	0.700549
O95747	Serine/threonine-protein kinase OSR1	OXSR1	97.257	37	14	58	6.43	1.472	0.702226
Q9H2H9	Sodium-coupled neutral amino acid transporter 1	SLC38A1	15.346	9	5	54	7.02	0.707	0.7035
Q9UJM3	ERBB receptor feedback inhibitor 1	ERRFI1	21.953	21	5	50.5	8.1	1.602	0.703698
Q13438	Protein OS-9	OS9	31.74	21	9	75.5	4.87	1.471	0.703698
Q14324	Myosin-binding protein C, fast-type	MYBPC2	3.228	1	1	128	7.52	1.631	0.70513
P20933	N(4)-(beta-N-acetylglucosaminyl)-L-asparaginase	AGA	5.716	7	2	37.2	6.28	1.644	0.708272
Q8NC56	LEM domain-containing protein 2	LEMD2	45.201	29	12	56.9	9	1.522	0.708448
P53985	Monocarboxylate transporter 1	SLC16A1	50.229	13	6	53.9	8.66	0.724	0.708448
P20340	Ras-related protein Rab-6A	RAB6A	74.47	51	8	23.6	5.54	1.48	0.708646
Q9BUF7	Protein crumbs homolog 3	CRB3	3.603	14	1	12.8	9.96	1.74	0.710809
P00156	Cytochrome b	MT-CYB	3.545	2	1	42.7	8.05	1.601	0.710809
P13667	Protein disulfide-isomerase A4	PDIA4	505.151	59	47	72.9	5.07	1.506	0.710809
P17900	Ganglioside GM2 activator	GM2A	33.237	35	7	20.8	5.31	1.487	0.710809
Q9NS15	Latent-transforming growth factor beta-binding protein 3	LTBP3	9.322	3	3	139.3	6.07	1.62	0.71108
Q92747	Actin-related protein 2/3 complex subunit 1A	ARPC1A	72.556	51	16	41.5	8.18	1.483	0.712289
Q8WUI4	Histone deacetylase 7	HDAC7	16.726	9	6	102.9	7.58	1.662	0.715479
Q08345	Epithelial discoidin domain-containing receptor 1	DDR1	86.337	29	22	101.1	6.83	1.514	0.715479
O94886	CSC1-like protein 1	TMEM63A	8.003	3	2	92.1	7.27	1.565	0.716462
P55786	Puromycin-sensitive aminopeptidase	NPEPPS	270.639	45	43	103.2	5.72	1.503	0.716462
P30566	Adenylosuccinate lyase	ADSL	93.39	40	16	54.9	7.11	0.765	0.716462
Q15007	Pre-mRNA-splicing regulator WTAP	WTAP	35.856	25	7	44.2	5.19	1.56	0.71814
Q9NZC4	ETS homologous factor	EHF	7.715	11	2	34.9	7.3	1.618	0.718508
O96013	Serine/threonine-protein kinase PAK 4	PAK4	45.976	29	10	64	9.73	1.526	0.718867
P19388	DNA-directed RNA polymerases I, II, and III subunit RPABC1	POLR2E	21.474	24	6	24.5	5.95	0.703	0.719266
Q15652	Probable JmjC domain-containing histone demethylation protein 2C	JMJD1C	9.055	2	3	284.3	7.87	1.609	0.719535
O94855	Protein transport protein Sec24D	SEC24D	63.007	20	13	112.9	7.25	1.495	0.719535
Q96FV2	Secernin-2	SCRN2	24.179	14	3	46.6	5.67	1.623	0.720693
P07602	Prosaposin	PSAP	76.592	37	16	58.1	5.17	1.497	0.720693
Q13740	CD166 antigen	ALCAM	97.062	27	14	65.1	6.25	0.784	0.720693
P19474	E3 ubiquitin-protein ligase TRIM21	TRIM21	12.619	12	5	54.1	6.38	1.594	0.721143
Q9NNX1	Tuftelin	TUFT1	14.537	11	4	44.2	6	1.594	0.721205
Q9Y371	Endophilin-B1	SH3GLB1	51.872	28	9	40.8	6.04	1.485	0.721205
P52434	DNA-directed RNA polymerases I, II, and III subunit RPABC3	POLR2H	41.303	47	7	17.1	4.68	0.732	0.721205
Q8TB96	T-cell immunomodulatory protein	ITFG1	4.953	4	2	68.1	5.39	0.642	0.721205
Q5TBB1	Ribonuclease H2 subunit B	RNASEH2B	18.406	17	4	35.1	9.13	0.633	0.721205
P52435	DNA-directed RNA polymerase II subunit RPB11-a	POLR2J	4.806	13	1	13.3	5.86	0.56	0.721205
O96018	Amyloid-beta A4 precursor protein-binding family A member 3	APBA3	4.185	2	1	61.4	4.94	1.639	0.723039
P16278	Beta-galactosidase	GLB1	60.99	23	12	76	6.57	1.485	0.723039
P48163	NADP-dependent malic enzyme	ME1	85.866	34	17	64.1	6.13	0.783	0.723039
Q07666	KH domain-containing, RNA-binding, signal transduction-associated protein 1	KHDRBS1	87.205	30	11	48.2	8.66	1.49	0.724704
O75400	Pre-mRNA-processing factor 40 homolog A	PRPF40A	112.527	25	23	108.7	7.56	1.479	0.724704
O00567	Nucleolar protein 56	NOP56	143.445	51	23	66	9.19	0.761	0.724704
Q9H7D0	Dedicator of cytokinesis protein 5	DOCK5	8.724	2	3	215.2	7.96	1.632	0.726683
Q6Y7W6	GRB10-interacting GYF protein 2	GIGYF2	114.787	21	22	150	5.54	1.503	0.726683
O14867	Transcription regulator protein BACH1	BACH1	16.61	9	5	81.9	5.05	1.639	0.726835
Q9P2G1	Ankyrin repeat and IBR domain-containing protein 1	ANKIB1	5.663	2	1	121.9	5.11	1.719	0.726857
P55263	Adenosine kinase	ADK	209.941	48	19	40.5	6.7	1.479	0.730052
P51948	CDK-activating kinase assembly factor MAT1	MNAT1	34.461	23	6	35.8	6.09	0.641	0.730243
P00846	ATP synthase subunit a	MT-ATP6	4.601	4	1	24.8	10.1	0.631	0.730243
Q8N5N7	39S ribosomal protein L50, mitochondrial	MRPL50	9.93	25	3	18.3	7.88	0.626	0.730243
Q5JS54	Proteasome assembly chaperone 4	PSMG4	7.09	20	1	13.8	6.52	0.577	0.730243
Q14203	Dynactin subunit 1	DCTN1	282.865	47	50	141.6	5.81	1.472	0.730629
Q8WXX5	DnaJ homolog subfamily C member 9	DNAJC9	55.211	49	14	29.9	5.73	0.749	0.730629
Q08170	Serine/arginine-rich splicing factor 4	SRSF4	75.625	25	9	56.6	11.52	1.586	0.732792
Q9UNT1	Rab-like protein 2B	RABL2B	8.082	16	4	26.1	4.89	0.636	0.732792
Q9UM47	Neurogenic locus notch homolog protein 3	NOTCH3	15.227	2	4	243.5	5.39	1.631	0.732928
Q5VW32	BRO1 domain-containing protein BROX	BROX	96.134	37	14	46.4	7.65	1.489	0.732928
O14929	Histone acetyltransferase type B catalytic subunit	HAT1	60.248	32	10	49.5	5.69	0.734	0.732928
Q9Y421	Protein FAM32A	FAM32A	3.584	20	2	13.2	9.99	0.527	0.732928
Q9Y399	28S ribosomal protein S2, mitochondrial	MRPS2	39.401	34	11	33.2	9.26	0.736	0.736553
Q13530	Serine incorporator 3	SERINC3	5.497	6	2	52.5	7.46	1.572	0.73673
P53007	Tricarboxylate transport protein, mitochondrial	SLC25A1	34.226	27	8	34	9.89	1.476	0.73673
Q9GZU8	PSME3-interacting protein	PSME3IP1	28.363	30	6	28.9	5.45	0.648	0.73673
Q9UDY2	Tight junction protein ZO-2	TJP2	239.041	46	45	133.9	7.4	1.463	0.737563
P49848	Transcription initiation factor TFIID subunit 6	TAF6	7.766	4	2	72.6	8.6	1.63	0.738444
O14874	[3-methyl-2-oxobutanoate dehydrogenase [lipoamide]] kinase, mitochondrial	BCKDK	8.131	9	2	46.3	8.82	1.637	0.739296
P55884	Eukaryotic translation initiation factor 3 subunit B	EIF3B	309.21	47	34	92.4	5	0.736	0.739296
Q86YV9	Hermansky-Pudlak syndrome 6 protein	HPS6	18.556	11	7	82.9	6.28	0.719	0.739296
P20674	Cytochrome c oxidase subunit 5A, mitochondrial	COX5A	22.301	33	5	16.8	6.79	0.716	0.739296
A4D1E9	GTP-binding protein 10	GTPBP10	37.752	40	12	42.9	9.03	0.712	0.739296
O15213	WD repeat-containing protein 46	WDR46	34.118	18	6	68	9.67	0.64	0.739296
Q6NSJ5	Volume-regulated anion channel subunit LRRC8E	LRRC8E	5.237	2	1	90.2	6.96	0.635	0.739296
Q9P0S2	Cytochrome c oxidase assembly protein COX16 homolog, mitochondrial	COX16	8.998	22	2	12.3	9.5	0.62	0.739296
Q15648	Mediator of RNA polymerase II transcription subunit 1	MED1	29.606	9	11	168.4	8.73	1.544	0.739732
P43487	Ran-specific GTPase-activating protein	RANBP1	132.029	52	8	23.3	5.29	0.741	0.740232
Q9BQP7	Mitochondrial genome maintenance exonuclease 1	MGME1	62.682	49	14	39.4	7.68	0.716	0.740701
Q86UE4	Protein LYRIC	MTDH	151.783	46	25	63.8	9.32	1.48	0.741864
Q8N1W1	Rho guanine nucleotide exchange factor 28	ARHGEF28	28.783	7	9	191.8	6.04	1.61	0.742178
Q96DH6	RNA-binding protein Musashi homolog 2	MSI2	25.25	20	5	35.2	8.48	1.542	0.742452
O94921	Cyclin-dependent kinase 14	CDK14	6.452	4	1	53	8.92	1.66	0.742454
O95999	B-cell lymphoma/leukemia 10	BCL10	24.712	30	8	26.2	5.74	1.581	0.742454
Q5PRF9	Protein Smaug homolog 2	SAMD4B	24.007	15	7	75.4	6.83	1.526	0.742454
Q6NUK1	Calcium-binding mitochondrial carrier protein SCaMC-1	SLC25A24	127.862	48	25	53.3	6.33	1.463	0.742454
Q13671	Ras and Rab interactor 1	RIN1	46.885	26	13	84	8.02	0.66	0.742454
O00159	Unconventional myosin-Ic	MYO1C	125.767	34	30	121.6	9.41	1.487	0.742484
Q9UHD1	Cysteine and histidine-rich domain-containing protein 1	CHORDC1	162.104	67	19	37.5	7.87	0.748	0.742484
Q9GZL7	Ribosome biogenesis protein WDR12	WDR12	115.859	42	14	47.7	5.9	0.762	0.744046
Q9Y3U8	60S ribosomal protein L36	RPL36	32.201	30	5	12.2	11.59	0.765	0.744105
O60248	Protein SOX-15	SOX15	5.913	13	2	25.2	9.76	0.623	0.744401
P39880	Homeobox protein cut-like 1	CUX1	55.163	14	5	164.1	5.9	1.562	0.744917
Q9BTY2	Plasma alpha-L-fucosidase	FUCA2	5.883	6	3	54	6.25	0.636	0.744917
Q9Y324	rRNA-processing protein FCF1 homolog	FCF1	7.385	17	3	23.4	9.7	0.607	0.74816
Q6ZNW5	GDP-D-glucose phosphorylase 1	GDPGP1	11.343	9	3	42.3	6.47	1.602	0.749272
P08134	Rho-related GTP-binding protein RhoC	RHOC	80.963	42	2	22	6.58	1.475	0.749315
Q9P0M6	Core histone macro-H2A.2	MACROH2A2	37.646	37	7	40	9.69	0.643	0.749683
P35579	Myosin-9	MYH9	1900.79	67	151	226.4	5.6	1.481	0.750127
O60832	H/ACA ribonucleoprotein complex subunit DKC1	DKC1	35.976	28	11	57.6	9.42	0.755	0.750127
Q9BVJ6	U3 small nucleolar RNA-associated protein 14 homolog A	UTP14A	34.585	17	10	87.9	7.87	0.716	0.750127
Q9HBL8	NmrA-like family domain-containing protein 1	NMRAL1	18.261	21	5	33.3	7.52	0.646	0.750127
Q9Y3L5	Ras-related protein Rap-2c	RAP2C	21.502	26	1	20.7	4.94	1.63	0.750479
Q9UPW0	Forkhead box protein J3	FOXJ3	16.575	8	3	68.9	7.09	1.57	0.750479
Q92520	Protein FAM3C	FAM3C	72.689	61	12	24.7	8.29	1.471	0.750845
Q9Y2R9	28S ribosomal protein S7, mitochondrial	MRPS7	72.564	56	14	28.1	9.99	0.78	0.750845
Q9BPZ7	Target of rapamycin complex 2 subunit MAPKAP1	MAPKAP1	5.802	3	1	59.1	7.55	0.527	0.750845
Q6VMQ6	Activating transcription factor 7-interacting protein 1	ATF7IP	14.996	5	4	136.3	4.7	1.602	0.752961
Q9Y2G5	GDP-fucose protein O-fucosyltransferase 2	POFUT2	32.336	25	8	49.9	6.6	1.556	0.752961
P53801	Pituitary tumor-transforming gene 1 protein-interacting protein	PTTG1IP	24.595	27	5	20.3	8.79	1.553	0.752961
P55061	Bax inhibitor 1	TMBIM6	3.301	3	1	26.5	8.54	1.548	0.752961
P49768	Presenilin-1	PSEN1	29.526	19	6	52.6	5.31	1.529	0.752961
P35914	Hydroxymethylglutaryl-CoA lyase, mitochondrial	HMGCL	26.969	22	6	34.3	8.54	1.529	0.752961
O00401	Neural Wiskott-Aldrich syndrome protein	WASL	37.571	36	13	54.8	7.93	1.499	0.752961
Q02750	Dual specificity mitogen-activated protein kinase kinase 1	MAP2K1	191.188	41	12	43.4	6.62	1.452	0.752961
Q96PZ0	Pseudouridylate synthase 7 homolog	PUS7	106.516	43	24	75	6.37	0.745	0.752961
Q9Y3B7	39S ribosomal protein L11, mitochondrial	MRPL11	65.341	64	13	20.7	9.91	0.738	0.752961
P30049	ATP synthase subunit delta, mitochondrial	ATP5F1D	13.992	14	2	17.5	5.49	0.712	0.752961
P04156	Major prion protein	PRNP	18.318	12	3	27.6	9	0.696	0.752961
Q96EH3	Mitochondrial assembly of ribosomal large subunit protein 1	MALSU1	13.569	15	2	26.2	5.49	0.632	0.752961
Q9BS26	Endoplasmic reticulum resident protein 44	ERP44	140.66	50	16	46.9	5.26	1.478	0.754114
Q9UL33	Trafficking protein particle complex subunit 2-like protein	TRAPPC2L	10.407	31	4	16.1	6.77	0.626	0.754114
O76031	ATP-dependent Clp protease ATP-binding subunit clpX-like, mitochondrial	CLPX	124.55	47	24	69.2	7.58	0.78	0.754192
Q9UN70	Protocadherin gamma-C3	PCDHGC3	16.919	6	5	101	5.21	1.5	0.755247
P22670	MHC class II regulatory factor RFX1	RFX1	30.157	12	8	104.7	6.29	1.522	0.755266
Q9UBK9	Protein UXT	UXT	12.427	21	3	18.2	7.59	0.65	0.757333
Q9H501	ESF1 homolog	ESF1	91.431	32	24	98.7	5.11	0.718	0.758904
Q15527	Surfeit locus protein 2	SURF2	23.76	20	4	29.6	9.22	0.646	0.759161
O43913	Origin recognition complex subunit 5	ORC5	32.248	29	10	50.3	7.74	0.789	0.760367
P62820	Ras-related protein Rab-1A	RAB1A	90.652	72	7	22.7	6.21	1.451	0.760874
Q9NXK8	F-box/LRR-repeat protein 12	FBXL12	9.424	12	3	37	8.79	0.611	0.761094
Q9P015	39S ribosomal protein L15, mitochondrial	MRPL15	72.875	52	13	33.4	10.01	0.74	0.761556
Q9UBB6	Neurochondrin	NCDN	26.067	12	7	78.8	5.48	0.654	0.761556
P53701	Holocytochrome c-type synthase	HCCS	71.429	53	13	30.6	6.68	0.743	0.763634
Q9ULM6	CCR4-NOT transcription complex subunit 6	CNOT6	3.886	2	1	63.3	7.27	1.555	0.764482
Q53T59	HCLS1-binding protein 3	HS1BP3	16.41	13	4	42.8	5.01	1.532	0.764482
A0FGR8	Extended synaptotagmin-2	ESYT2	77.471	27	18	102.3	9.26	1.451	0.764482
Q6NW29	RWD domain-containing protein 4	RWDD4	17.255	23	4	21.2	5.31	0.658	0.764482
Q9NVA4	Transmembrane protein 184C	TMEM184C	6.568	3	1	50.1	6.27	0.588	0.764482
Q14147	Probable ATP-dependent RNA helicase DHX34	DHX34	9.241	4	4	128	7.56	0.587	0.764482
Q8NFQ8	Torsin-1A-interacting protein 2	TOR1AIP2	110.759	49	12	51.2	4.96	1.463	0.764496
Q3ZCQ8	Mitochondrial import inner membrane translocase subunit TIM50	TIMM50	75.392	37	11	39.6	8.37	0.757	0.764586
P55060	Exportin-2	CSE1L	372.828	48	51	110.3	5.77	0.745	0.764586
P17844	Probable ATP-dependent RNA helicase DDX5	DDX5	204.236	58	30	69.1	8.92	0.745	0.764586
Q92979	Ribosomal RNA small subunit methyltransferase NEP1	EMG1	55.718	60	12	26.7	9.17	0.728	0.764586
Q9Y3B9	RRP15-like protein	RRP15	18.159	12	3	31.5	5.52	0.655	0.764586
Q9P0V3	SH3 domain-binding protein 4	SH3BP4	12.051	5	4	107.4	7.71	0.63	0.764586
Q13769	THO complex subunit 5 homolog	THOC5	32.895	17	10	78.5	6.87	1.438	0.765632
Q9Y5P4	Ceramide transfer protein	CERT1	57.913	22	11	70.8	5.48	1.433	0.765632
Q9H2K8	Serine/threonine-protein kinase TAO3	TAOK3	56.4	17	11	105.3	7.3	1.544	0.766406
P29317	Ephrin type-A receptor 2	EPHA2	78.654	25	18	108.2	6.23	1.47	0.767136
Q9BVA0	Katanin p80 WD40 repeat-containing subunit B1	KATNB1	7.893	5	3	72.3	7.56	0.631	0.767776
Q15438	Cytohesin-1	CYTH1	23.749	25	5	46.4	5.54	1.526	0.767952
P29350	Tyrosine-protein phosphatase non-receptor type 6	PTPN6	52.747	26	13	67.5	7.78	1.465	0.767952
Q5T3F8	CSC1-like protein 2	TMEM63B	6.682	4	3	94.9	7.4	1.544	0.768434
Q9BV40	Vesicle-associated membrane protein 8	VAMP8	24.822	41	5	11.4	7.34	1.464	0.768503
P59998	Actin-related protein 2/3 complex subunit 4	ARPC4	43.142	54	8	19.7	8.43	1.453	0.768503
Q96JB1	Dynein axonemal heavy chain 8	DNAH8	4.594	1	1	514.3	6.32	0.731	0.768503
Q9NSP4	Centromere protein M	CENPM	3.5	6	1	19.7	7.2	0.547	0.769294
Q71RG4	Transmembrane and ubiquitin-like domain-containing protein 2	TMUB2	15.265	15	3	33.8	5.03	1.576	0.77003
Q9NV92	NEDD4 family-interacting protein 2	NDFIP2	4.326	6	1	36.4	5.08	1.577	0.77158
Q9UJK0	18S rRNA aminocarboxypropyltransferase	TSR3	9.999	12	3	33.6	6.87	0.64	0.77158
P13987	CD59 glycoprotein	CD59	29.197	25	4	14.2	6.48	1.451	0.774515
P16403	Histone H1.2	H1-2	65.472	30	1	21.4	10.93	0.741	0.774515
O14646	Chromodomain-helicase-DNA-binding protein 1	CHD1	87.474	19	20	196.6	7.14	0.712	0.774515
O14908	PDZ domain-containing protein GIPC1	GIPC1	126.811	56	17	36	6.28	1.465	0.774555
P11586	C-1-tetrahydrofolate synthase, cytoplasmic	MTHFD1	304.091	56	45	101.5	7.3	0.748	0.775156
Q7Z6Z7	E3 ubiquitin-protein ligase HUWE1	HUWE1	133.255	11	39	481.6	5.22	0.728	0.775156
Q8N3X1	Formin-binding protein 4	FNBP4	17.923	7	6	110.2	4.74	1.588	0.775229
Q9BTC0	Death-inducer obliterator 1	DIDO1	98.168	17	26	243.7	7.88	1.466	0.775229
Q9HA64	Ketosamine-3-kinase	FN3KRP	35.38	28	8	34.4	7.33	0.729	0.775229
A0AVT1	Ubiquitin-like modifier-activating enzyme 6	UBA6	193.361	42	37	117.9	6.14	1.441	0.77576
Q13148	TAR DNA-binding protein 43	TARDBP	96.753	24	12	44.7	6.19	1.461	0.777291
Q96P11	28S rRNA (cytosine-C(5))-methyltransferase	NSUN5	84.269	59	20	46.7	8.62	0.72	0.777291
Q5VU43	Myomegalin	PDE4DIP	32.178	7	10	264.9	5.47	1.524	0.777316
Q96JC1	Vam6/Vps39-like protein	VPS39	4.878	2	1	101.7	6.99	1.663	0.777813
C9JI98	Transmembrane protein 238	TMEM238	3.993	6	1	18	11.53	0.613	0.778431
Q9Y508	E3 ubiquitin-protein ligase RNF114	RNF114	46.841	46	9	25.7	7.25	0.729	0.778775
Q6IBW4	Condensin-2 complex subunit H2	NCAPH2	4.7	2	1	68.2	4.74	0.757	0.780935
Q9BU76	Multiple myeloma tumor-associated protein 2	MMTAG2	3.916	9	2	29.4	10.02	0.591	0.780978
P10619	Lysosomal protective protein	CTSA	27.815	15	6	54.4	6.61	1.407	0.781477
P30154	Serine/threonine-protein phosphatase 2A 65 kDa regulatory subunit A beta isoform	PPP2R1B	92.23	36	10	66.2	4.94	0.738	0.781477
Q9P289	Serine/threonine-protein kinase 26	STK26	70.16	29	4	46.5	5.29	0.736	0.781477
Q9P206	Uncharacterized protein KIAA1522	KIAA1522	47.191	17	13	107	9.73	1.571	0.781537
O95373	Importin-7	IPO7	238.123	36	33	119.4	4.82	0.75	0.781537
Q9NUL5	Shiftless antiviral inhibitor of ribosomal frameshifting protein	SHFL	3.422	3	1	33.1	7.25	1.594	0.781882
P05549	Transcription factor AP-2-alpha	TFAP2A	8.955	7	3	48	8.02	1.566	0.781882
P55769	NHP2-like protein 1	SNU13	45.751	54	8	14.2	8.46	0.751	0.781882
Q9H3P7	Golgi resident protein GCP60	ACBD3	164.565	41	16	60.6	5.06	1.429	0.781897
P0CG12	Decreased expression in renal and prostate cancer protein	DERPC	7.33	7	3	51.4	12.41	0.636	0.781897
Q9H8M1	Coenzyme Q-binding protein COQ10 homolog B, mitochondrial	COQ10B	3.826	4	1	27.1	9.6	1.567	0.781928
P14625	Endoplasmin	HSP90B1	623.399	63	59	92.4	4.84	1.46	0.782751
Q4LE39	AT-rich interactive domain-containing protein 4B	ARID4B	18.699	5	5	147.7	5.12	1.539	0.785255
Q9Y266	Nuclear migration protein nudC	NUDC	162.049	55	24	38.2	5.38	0.751	0.78591
P45877	Peptidyl-prolyl cis-trans isomerase C	PPIC	8.776	13	3	22.7	8.4	1.565	0.786954
O95372	Acyl-protein thioesterase 2	LYPLA2	43.123	48	9	24.7	7.23	1.473	0.787637
Q96DG6	Carboxymethylenebutenolidase homolog	CMBL	53.132	39	11	28	7.18	0.799	0.788152
Q13443	Disintegrin and metalloproteinase domain-containing protein 9	ADAM9	14.844	9	5	90.5	7.52	1.535	0.788288
Q9H3S7	Tyrosine-protein phosphatase non-receptor type 23	PTPN23	67.105	14	19	178.9	6.92	1.444	0.788502
P62899	60S ribosomal protein L31	RPL31	30.67	50	8	14.5	10.54	0.752	0.788876
Q9Y2Q9	28S ribosomal protein S28, mitochondrial	MRPS28	15.327	21	4	20.8	9.1	0.704	0.789675
Q9UHY1	Nuclear receptor-binding protein	NRBP1	63.906	30	12	59.8	5.08	1.434	0.789771
Q9HD34	LYR motif-containing protein 4	LYRM4	10.57	45	4	10.8	10.73	0.66	0.789771
O60784	Target of Myb protein 1	TOM1	34.735	23	7	53.8	4.7	1.5	0.790493
Q6P1N0	Coiled-coil and C2 domain-containing protein 1A	CC2D1A	71.807	29	20	104	8.09	1.428	0.790493
Q9Y262	Eukaryotic translation initiation factor 3 subunit L	EIF3L	191.919	55	29	66.7	6.34	0.753	0.790676
Q9BZQ6	ER degradation-enhancing alpha-mannosidase-like protein 3	EDEM3	21.152	6	5	104.6	4.93	0.654	0.790676
P47712	Cytosolic phospholipase A2	PLA2G4A	37.277	19	11	85.2	5.38	0.699	0.790757
Q04721	Neurogenic locus notch homolog protein 2	NOTCH2	13.284	2	4	265.2	5.14	1.554	0.792043
O00629	Importin subunit alpha-3	KPNA4	100.822	35	9	57.9	4.96	0.799	0.792043
Q92530	Proteasome inhibitor PI31 subunit	PSMF1	39.415	25	9	29.8	5.74	0.754	0.792043
Q9Y3D7	Mitochondrial import inner membrane translocase subunit TIM16	PAM16	14.484	39	4	13.8	9.7	0.738	0.792043
P52815	39S ribosomal protein L12, mitochondrial	MRPL12	25.47	23	5	21.3	8.87	0.735	0.792043
Q8WW22	DnaJ homolog subfamily A member 4	DNAJA4	61.557	28	12	44.8	7.59	0.73	0.792043
O95905	Protein ecdysoneless homolog	ECD	17.147	11	6	72.7	4.87	0.661	0.792043
Q7Z6J9	tRNA-splicing endonuclease subunit Sen54	TSEN54	6.328	7	3	58.8	7.91	0.659	0.792043
Q92783	Signal transducing adapter molecule 1	STAM	46.419	25	7	59.1	4.82	1.448	0.794063
P05387	60S acidic ribosomal protein P2	RPLP2	115.458	83	10	11.7	4.54	0.758	0.794063
P45973	Chromobox protein homolog 5	CBX5	62.539	53	9	22.2	5.86	0.753	0.794063
Q9Y678	Coatomer subunit gamma-1	COPG1	293.647	57	40	97.7	5.47	1.452	0.797138
P62495	Eukaryotic peptide chain release factor subunit 1	ETF1	123.531	51	20	49	5.71	0.755	0.797138
Q92667	A-kinase anchor protein 1, mitochondrial	AKAP1	59.495	23	16	97.3	4.94	0.696	0.797138
O95619	YEATS domain-containing protein 4	YEATS4	25.471	34	7	26.5	8.41	0.672	0.797138
Q9Y2S7	Polymerase delta-interacting protein 2	POLDIP2	97.514	51	18	42	8.63	0.792	0.799994
P68104	Elongation factor 1-alpha 1	EEF1A1	316.686	60	13	50.1	9.01	0.755	0.80018
Q8NCG7	Diacylglycerol lipase-beta	DAGLB	9.04	6	3	73.7	6.55	0.653	0.801677
Q12955	Ankyrin-3	ANK3	40.627	3	12	480.1	6.49	1.519	0.803007
P53602	Diphosphomevalonate decarboxylase	MVD	59.002	37	12	43.4	7.23	1.44	0.803007
P42766	60S ribosomal protein L35	RPL35	34.816	34	5	14.5	11.05	0.76	0.803184
Q86YS6	Ras-related protein Rab-43	RAB43	40.25	47	10	23.3	5.64	1.402	0.803643
Q9NVU7	Protein SDA1 homolog	SDAD1	31.557	14	8	79.8	9.25	0.723	0.803643
Q96HP0	Dedicator of cytokinesis protein 6	DOCK6	59.517	11	18	229.4	6.74	1.541	0.804052
P12814	Alpha-actinin-1	ACTN1	913.618	75	43	103	5.41	1.448	0.804052
Q8IX12	Cell division cycle and apoptosis regulator protein 1	CCAR1	148.314	31	32	132.7	5.76	1.422	0.804052
Q96IR7	4-hydroxyphenylpyruvate dioxygenase-like protein	HPDL	52.825	35	10	39.4	7.03	0.725	0.804052
Q9NXH9	tRNA (guanine(26)-N(2))-dimethyltransferase	TRMT1	123.594	43	21	72.2	7.64	0.791	0.804426
Q86WA8	Lon protease homolog 2, peroxisomal	LONP2	28.094	15	9	94.6	7.3	0.663	0.804806
Q12888	TP53-binding protein 1	TP53BP1	151.09	26	32	213.4	4.7	1.443	0.806307
Q6NUQ4	Transmembrane protein 214	TMEM214	48.892	25	14	77.1	9.14	1.443	0.806307
P18621	60S ribosomal protein L17	RPL17	102.137	57	12	21.4	10.17	0.757	0.806307
Q9NV35	Nucleotide triphosphate diphosphatase NUDT15	NUDT15	13.582	25	3	18.6	6.14	0.672	0.806307
Q8IYK4	Procollagen galactosyltransferase 2	COLGALT2	5.545	4	1	72.9	6.2	0.649	0.806307
Q9H788	SH2 domain-containing protein 4A	SH2D4A	61.699	34	13	52.7	8.06	0.744	0.807681
P13693	Translationally-controlled tumor protein	TPT1	66.086	50	10	19.6	4.93	0.758	0.809196
Q9Y3A2	Probable U3 small nucleolar RNA-associated protein 11	UTP11	20.695	26	7	30.4	10.15	0.657	0.809196
Q6ZSZ5	Rho guanine nucleotide exchange factor 18	ARHGEF18	39.59	13	11	151.5	6.33	1.487	0.809197
P84022	Mothers against decapentaplegic homolog 3	SMAD3	48.64	30	6	48.1	7.15	1.428	0.809197
Q9Y6X4	Soluble lamin-associated protein of 75 kDa	FAM169A	17.318	14	5	74.9	4.6	1.564	0.811184
Q9UEE9	Craniofacial development protein 1	CFDP1	10.793	12	4	33.6	4.81	1.502	0.811184
Q4KMQ2	Anoctamin-6	ANO6	40.499	14	12	106.1	7.77	1.499	0.811184
P53990	IST1 homolog	IST1	55.702	25	10	39.7	5.35	1.442	0.811184
Q9BWM7	Sideroflexin-3	SFXN3	61.653	46	11	35.5	9.1	1.421	0.811184
Q8TED1	Probable glutathione peroxidase 8	GPX8	14.185	24	5	23.9	9.35	0.662	0.811184
Q9BYN8	28S ribosomal protein S26, mitochondrial	MRPS26	37.676	38	9	24.2	10.39	0.74	0.811279
P11142	Heat shock cognate 71 kDa protein	HSPA8	689.355	77	33	70.9	5.52	0.759	0.811928
Q96HJ9	Protein FMC1 homolog	FMC1	8.145	21	2	12.7	10.07	0.651	0.811928
O95772	STARD3 N-terminal-like protein	STARD3NL	3.377	4	1	26.6	4.81	1.54	0.812334
P55199	RNA polymerase II elongation factor ELL	ELL	22.104	13	6	68.2	9.33	1.487	0.812334
Q96S99	Pleckstrin homology domain-containing family F member 1	PLEKHF1	17.638	16	3	31.2	8.24	1.479	0.812334
P17612	cAMP-dependent protein kinase catalytic subunit alpha	PRKACA	44.742	33	4	40.6	8.79	1.437	0.812334
P49902	Cytosolic purine 5'-nucleotidase	NT5C2	83.926	29	12	64.9	6.14	1.435	0.812334
Q86VS8	Protein Hook homolog 3	HOOK3	37.559	15	9	83.1	5.17	1.424	0.812334
Q9UN37	Vacuolar protein sorting-associated protein 4A	VPS4A	88.903	39	12	48.9	7.8	0.804	0.812334
Q9HAV0	Guanine nucleotide-binding protein subunit beta-4	GNB4	37.09	24	2	37.5	6	0.654	0.812334
P61160	Actin-related protein 2	ACTR2	158.799	43	16	44.7	6.74	1.442	0.812377
Q9UJF2	Ras GTPase-activating protein nGAP	RASAL2	28.878	8	8	128.5	8.24	1.476	0.813186
Q8WXF1	Paraspeckle component 1	PSPC1	84.747	33	14	58.7	6.67	1.419	0.813186
P42224	Signal transducer and activator of transcription 1-alpha/beta	STAT1	169.119	49	29	87.3	6.05	0.786	0.813338
O75380	NADH dehydrogenase [ubiquinone] iron-sulfur protein 6, mitochondrial	NDUFS6	23.312	41	5	13.7	8.28	0.672	0.813338
Q9H497	Torsin-3A	TOR3A	8.15	7	2	46.2	6.01	0.647	0.813338
Q9BQI3	Eukaryotic translation initiation factor 2-alpha kinase 1	EIF2AK1	5.104	4	2	71.1	5.99	0.56	0.813338
Q3YEC7	Rab-like protein 6	RABL6	25.835	14	7	79.5	5.22	1.479	0.813376
O75146	Huntingtin-interacting protein 1-related protein	HIP1R	130.11	36	32	119.3	6.67	1.425	0.813535
Q00169	Phosphatidylinositol transfer protein alpha isoform	PITPNA	67.413	54	13	31.8	6.55	0.74	0.813535
Q14331	Protein FRG1	FRG1	39.147	39	10	29.2	9.01	0.701	0.813535
Q7Z3T8	Zinc finger FYVE domain-containing protein 16	ZFYVE16	23.532	6	7	168.8	4.82	1.436	0.813704
O15143	Actin-related protein 2/3 complex subunit 1B	ARPC1B	95.701	49	15	40.9	8.35	1.442	0.813707
O95396	Adenylyltransferase and sulfurtransferase MOCS3	MOCS3	18.642	12	4	49.6	6.21	0.66	0.813707
Q8IZ81	ELMO domain-containing protein 2	ELMOD2	6.48	7	2	34.9	8.05	1.506	0.813983
Q13459	Unconventional myosin-IXb	MYO9B	117.07	21	33	243.2	8.75	1.425	0.814469
Q712K3	Ubiquitin-conjugating enzyme E2 R2	UBE2R2	18.918	23	4	27.1	4.42	1.4	0.814469
P08240	Signal recognition particle receptor subunit alpha	SRPRA	104.644	38	21	69.8	8.95	1.426	0.815152
P14866	Heterogeneous nuclear ribonucleoprotein L	HNRNPL	476.681	53	25	64.1	8.22	1.439	0.815962
Q14CX7	N-alpha-acetyltransferase 25, NatB auxiliary subunit	NAA25	127.429	36	29	112.2	6.64	0.779	0.815962
Q9H9L3	Interferon-stimulated 20 kDa exonuclease-like 2	ISG20L2	3.581	6	2	39.1	9.94	0.625	0.815962
Q5T8P6	RNA-binding protein 26	RBM26	89.479	19	18	113.5	9.16	1.426	0.817623
Q9HB21	Pleckstrin homology domain-containing family A member 1	PLEKHA1	42.561	34	11	45.5	8.56	1.421	0.817623
P46976	Glycogenin-1	GYG1	4.485	8	2	39.4	5.53	0.678	0.81825
Q9Y2A7	Nck-associated protein 1	NCKAP1	122.928	32	32	128.7	6.62	1.427	0.818264
Q9NPF4	Probable tRNA N6-adenosine threonylcarbamoyltransferase	OSGEP	47.833	35	9	36.4	6.35	0.748	0.818264
P10909	Clusterin	CLU	9.026	13	4	52.5	6.27	0.673	0.818264
Q5T280	Putative methyltransferase C9orf114	SPOUT1	9.973	7	2	42	7.43	0.666	0.818264
Q9H3F6	BTB/POZ domain-containing adapter for CUL3-mediated RhoA degradation protein 3	KCTD10	6.369	10	3	35.4	6.34	0.663	0.818264
Q01469	Fatty acid-binding protein 5	FABP5	250.876	78	16	15.2	7.01	0.763	0.818587
Q9UFN0	Protein NipSnap homolog 3A	NIPSNAP3A	33.835	34	8	28.4	9.16	1.403	0.818923
Q32MZ4	Leucine-rich repeat flightless-interacting protein 1	LRRFIP1	205.161	43	29	89.2	4.65	1.422	0.819084
Q8NBQ5	Estradiol 17-beta-dehydrogenase 11	HSD17B11	42.209	40	11	32.9	9.07	1.413	0.819134
O00221	NF-kappa-B inhibitor epsilon	NFKBIE	9.517	6	2	52.8	6.68	1.493	0.819791
Q9Y676	28S ribosomal protein S18b, mitochondrial	MRPS18B	49.853	41	8	29.4	9.38	0.743	0.819791
Q7Z6E9	E3 ubiquitin-protein ligase RBBP6	RBBP6	16.283	5	6	201.4	9.64	1.478	0.821427
Q9Y305	Acyl-coenzyme A thioesterase 9, mitochondrial	ACOT9	98.243	52	21	49.9	8.6	1.441	0.821482
O14974	Protein phosphatase 1 regulatory subunit 12A	PPP1R12A	175.516	32	35	115.2	5.4	1.425	0.821482
Q9UJU6	Drebrin-like protein	DBNL	109.116	48	19	48.2	5.05	1.414	0.821482
P49321	Nuclear autoantigenic sperm protein	NASP	319.114	56	36	85.2	4.3	0.764	0.821482
Q15050	Ribosome biogenesis regulatory protein homolog	RRS1	33.263	22	10	41.2	10.7	0.743	0.821482
Q5SRE5	Nucleoporin NUP188	NUP188	82.285	18	26	195.9	6.73	0.739	0.821482
P41223	Protein BUD31 homolog	BUD31	29.036	40	8	17	8.82	0.733	0.821482
Q9UHI5	Large neutral amino acids transporter small subunit 2	SLC7A8	5.913	7	2	58.3	5.94	0.612	0.821482
Q86T03	Type 1 phosphatidylinositol 4,5-bisphosphate 4-phosphatase	PIP4P1	18.502	20	4	29.5	8.91	1.491	0.82238
Q8N3F8	MICAL-like protein 1	MICALL1	119.654	42	26	93.4	7.25	1.443	0.82238
P61158	Actin-related protein 3	ACTR3	175.497	57	22	47.3	5.88	1.433	0.82238
Q96M27	Protein PRRC1	PRRC1	29.008	19	7	46.7	5.83	1.427	0.82238
Q9Y639	Neuroplastin	NPTN	45.813	23	7	44.4	7.99	1.424	0.82238
Q92575	UBX domain-containing protein 4	UBXN4	60.295	33	9	56.7	6.38	1.379	0.82238
Q9C0C9	(E3-independent) E2 ubiquitin-conjugating enzyme	UBE2O	193.643	35	33	141.2	5.12	0.782	0.82238
Q8N3C0	Activating signal cointegrator 1 complex subunit 3	ASCC3	56.378	10	20	251.3	7.09	0.758	0.82238
P40692	DNA mismatch repair protein Mlh1	MLH1	13.068	7	5	84.5	5.72	0.677	0.82238
Q9Y6M7	Sodium bicarbonate cotransporter 3	SLC4A7	38.28	10	10	136	6.71	0.675	0.82238
Q9Y450	HBS1-like protein	HBS1L	70.201	33	18	75.4	6.61	0.744	0.822497
P49790	Nuclear pore complex protein Nup153	NUP153	143.361	32	34	153.8	8.73	1.414	0.824324
P25815	Protein S100-P	S100P	5.194	14	1	10.4	4.88	1.571	0.825918
Q8IY67	Ribonucleoprotein PTB-binding 1	RAVER1	119.128	40	15	63.8	8.48	0.761	0.825918
Q86V48	Leucine zipper protein 1	LUZP1	92.508	31	25	120.2	8.5	1.438	0.826051
Q96K19	E3 ubiquitin-protein ligase RNF170	RNF170	11.027	15	3	29.8	5.58	1.542	0.826514
Q9BYP7	Serine/threonine-protein kinase WNK3	WNK3	8.23	2	1	198.3	6.07	1.538	0.826514
Q13393	Phospholipase D1	PLD1	4.469	2	2	124.1	8.78	1.517	0.826514
Q96KC2	ADP-ribosylation factor-like protein 5B	ARL5B	9.977	17	3	20.4	6.52	1.501	0.826514
O15162	Phospholipid scramblase 1	PLSCR1	16.637	13	4	35	4.94	1.429	0.826514
Q53EL6	Programmed cell death protein 4	PDCD4	49.141	32	11	51.7	5.21	1.424	0.826514
Q9GZQ8	Microtubule-associated proteins 1A/1B light chain 3B	MAP1LC3B	11.499	22	3	14.7	8.94	1.411	0.826514
Q9NQT8	Kinesin-like protein KIF13B	KIF13B	38.78	9	9	202.7	5.88	1.404	0.826514
P40937	Replication factor C subunit 5	RFC5	88.05	59	16	38.5	7.2	0.766	0.826514
Q9NY12	H/ACA ribonucleoprotein complex subunit 1	GAR1	28.103	35	7	22.3	10.92	0.746	0.826514
Q8N0Z6	Tetratricopeptide repeat protein 5	TTC5	79.811	41	14	48.9	6.48	0.739	0.826514
Q9H5X1	Cytosolic iron-sulfur assembly component 2A	CIAO2A	12.693	21	3	18.3	4.88	0.675	0.826514
Q69YL0	Protein NCBP2AS2	NCBP2AS2	9.441	36	3	10.9	12	0.669	0.826514
Q9UHA3	Probable ribosome biogenesis protein RLP24	RSL24D1	7.499	17	2	19.6	9.98	0.668	0.826514
P11908	Ribose-phosphate pyrophosphokinase 2	PRPS2	133.448	53	7	34.7	6.61	0.768	0.827003
Q643R3	Lysophospholipid acyltransferase LPCAT4	LPCAT4	31.332	20	7	57.2	8.97	1.427	0.827399
Q08AD1	Calmodulin-regulated spectrin-associated protein 2	CAMSAP2	40.166	10	12	168	6.8	1.473	0.828624
P61916	NPC intracellular cholesterol transporter 2	NPC2	20.073	28	5	16.6	7.65	1.419	0.828624
Q9Y277	Voltage-dependent anion-selective channel protein 3	VDAC3	101.114	39	9	30.6	8.66	1.406	0.828624
Q16774	Guanylate kinase	GUK1	49.016	48	8	21.7	6.55	1.404	0.828624
Q15388	Mitochondrial import receptor subunit TOM20 homolog	TOMM20	13.479	17	2	16.3	8.6	0.765	0.828624
Q9H814	Phosphorylated adapter RNA export protein	PHAX	33.078	22	6	44.4	5.4	0.685	0.828624
P49327	Fatty acid synthase	FASN	755.036	48	101	273.3	6.44	0.768	0.828794
Q9BWH6	RNA polymerase II-associated protein 1	RPAP1	81.225	20	19	152.7	6.38	0.761	0.828794
Q9NRP0	Oligosaccharyltransferase complex subunit OSTC	OSTC	6.809	8	1	16.8	9.13	1.477	0.829777
P63096	Guanine nucleotide-binding protein G(i) subunit alpha-1	GNAI1	58.874	25	3	40.3	5.97	1.484	0.830538
P55042	GTP-binding protein RAD	RRAD	25.726	25	5	33.2	8.88	1.494	0.831225
Q01201	Transcription factor RelB	RELB	18.229	15	5	62.1	6.24	1.476	0.831225
Q15262	Receptor-type tyrosine-protein phosphatase kappa	PTPRK	27.203	7	7	162	5.9	1.452	0.831225
P55072	Transitional endoplasmic reticulum ATPase	VCP	664.908	70	61	89.3	5.26	1.424	0.833785
O00203	AP-3 complex subunit beta-1	AP3B1	91.638	24	25	121.2	6.04	1.407	0.833785
Q16222	UDP-N-acetylhexosamine pyrophosphorylase	UAP1	95.863	43	17	58.7	6.33	0.815	0.833785
Q13057	Bifunctional coenzyme A synthase	COASY	77.92	30	12	62.3	6.99	0.771	0.833785
Q9UHI6	Probable ATP-dependent RNA helicase DDX20	DDX20	23.501	13	8	92.2	6.95	0.68	0.833785
Q15043	Metal cation symporter ZIP14	SLC39A14	11.406	7	3	54.2	5.33	0.68	0.833785
Q8WUP2	Filamin-binding LIM protein 1	FBLIM1	33.202	24	6	40.6	6.02	1.46	0.834571
P46109	Crk-like protein	CRKL	119.077	68	19	33.8	6.74	1.394	0.835605
O15355	Protein phosphatase 1G	PPM1G	193.358	51	23	59.2	4.36	0.781	0.835893
Q15738	Sterol-4-alpha-carboxylate 3-dehydrogenase, decarboxylating	NSDHL	93.168	55	18	41.9	8.06	1.405	0.835999
Q9NQA3	WAS protein family homolog 6	WASH6P	21.339	14	1	48	5.67	1.528	0.836
P23368	NAD-dependent malic enzyme, mitochondrial	ME2	56.156	27	14	65.4	7.61	0.756	0.836568
P43243	Matrin-3	MATR3	242.319	43	32	94.6	6.25	1.421	0.837147
Q9UJX6	Anaphase-promoting complex subunit 2	ANAPC2	11.973	7	5	93.8	5.22	0.682	0.837147
Q15149	Plectin	PLEC	2220.1	66	324	531.5	5.96	1.421	0.838578
P30101	Protein disulfide-isomerase A3	PDIA3	387.381	65	40	56.7	6.35	1.421	0.838578
Q6RUI8	Uncharacterized protein C19orf48	C19orf48	4.214	15	1	13.1	8.22	0.689	0.838578
Q96GM8	Target of EGR1 protein 1	TOE1	10.843	9	3	56.5	7.18	0.661	0.838578
Q13322	Growth factor receptor-bound protein 10	GRB10	19.495	11	6	67.2	7.87	1.458	0.838959
Q00341	Vigilin	HDLBP	369.071	44	57	141.4	6.87	1.42	0.838959
Q06587	E3 ubiquitin-protein ligase RING1	RING1	22.036	13	3	42.4	5.62	1.537	0.839
Q8TCS8	Polyribonucleotide nucleotidyltransferase 1, mitochondrial	PNPT1	156.409	40	31	85.9	7.77	0.79	0.839
Q9Y375	Complex I intermediate-associated protein 30, mitochondrial	NDUFAF1	37.038	34	9	37.7	7.64	0.688	0.839
Q86W56	Poly(ADP-ribose) glycohydrolase	PARG	9.007	4	3	111	6.43	0.656	0.839
Q9HAJ7	Histone deacetylase complex subunit SAP30L	SAP30L	5.894	16	3	20.9	9.36	1.535	0.840359
Q9UBB4	Ataxin-10	ATXN10	100.313	40	18	53.5	5.25	0.792	0.840359
P48507	Glutamate--cysteine ligase regulatory subunit	GCLM	43.739	39	8	30.7	6.02	0.749	0.840359
Q14807	Kinesin-like protein KIF22	KIF22	18.271	12	6	73.2	9.45	1.483	0.84045
O43747	AP-1 complex subunit gamma-1	AP1G1	127.306	39	25	91.3	6.8	1.396	0.84045
O15533	Tapasin	TAPBP	38.724	18	6	47.6	7.15	1.409	0.841833
Q9Y546	Leucine-rich repeat-containing protein 42	LRRC42	3.278	6	2	48.5	7.46	0.691	0.84235
Q9NW08	DNA-directed RNA polymerase III subunit RPC2	POLR3B	16.158	6	6	127.7	8.5	0.751	0.842792
Q99615	DnaJ homolog subfamily C member 7	DNAJC7	211.417	70	38	56.4	6.96	0.781	0.843019
P15170	Eukaryotic peptide chain release factor GTP-binding subunit ERF3A	GSPT1	137.941	48	11	55.7	5.62	0.781	0.843019
Q9Y3E1	Hepatoma-derived growth factor-related protein 3	HDGFL3	18.941	21	3	22.6	7.99	1.51	0.844962
Q93052	Lipoma-preferred partner	LPP	104.744	53	20	65.7	7.37	1.418	0.844962
Q99536	Synaptic vesicle membrane protein VAT-1 homolog	VAT1	200.435	52	17	41.9	6.29	1.416	0.844962
Q9Y2H6	Fibronectin type-III domain-containing protein 3A	FNDC3A	55.031	16	14	131.8	6.71	1.397	0.844962
Q9H8T0	AKT-interacting protein	AKTIP	20.398	20	4	33.1	9.31	1.519	0.844962
A0AV96	RNA-binding protein 47	RBM47	40.18	17	7	64.1	7.68	1.506	0.844962
Q96CQ1	Solute carrier family 25 member 36	SLC25A36	10.293	10	3	34.3	8.57	1.476	0.844962
O15264	Mitogen-activated protein kinase 13	MAPK13	65.374	45	11	42.1	8.38	1.426	0.844962
P56524	Histone deacetylase 4	HDAC4	6.942	2	1	119	6.96	1.419	0.844962
Q01415	N-acetylgalactosamine kinase	GALK2	42.571	31	11	50.3	6.61	1.418	0.844962
P35222	Catenin beta-1	CTNNB1	345.071	55	28	85.4	5.86	1.415	0.844962
P31949	Protein S100-A11	S100A11	34.017	41	6	11.7	7.12	1.413	0.844962
Q7L7X3	Serine/threonine-protein kinase TAO1	TAOK1	88.757	32	23	116	7.65	1.405	0.844962
Q9H0C8	Integrin-linked kinase-associated serine/threonine phosphatase 2C	ILKAP	65.819	44	15	42.9	7.09	0.806	0.844962
Q15070	Mitochondrial inner membrane protein OXA1L	OXA1L	39.669	20	7	48.5	9.45	0.75	0.844962
Q8WTT2	Nucleolar complex protein 3 homolog	NOC3L	31.003	12	9	92.5	9.17	0.743	0.844962
Q86VR2	Reticulophagy regulator 3	RETREG3	10.644	8	3	51.4	4.97	0.682	0.844962
Q9GZR2	RNA exonuclease 4	REXO4	18.018	18	6	46.6	9.77	0.68	0.844962
Q96CU9	FAD-dependent oxidoreductase domain-containing protein 1	FOXRED1	24.635	15	5	53.8	7.78	0.667	0.844962
Q13889	General transcription factor IIH subunit 3	GTF2H3	6.455	7	2	34.4	7.02	0.664	0.844962
Q96IZ6	tRNA N(3)-methylcytidine methyltransferase METTL2A	METTL2A	12.373	12	1	43.5	6.01	0.639	0.844962
Q9NWH2	Transmembrane protein 242	TMEM242	6.857	22	2	14.7	9.11	0.616	0.844962
Q6PI48	Aspartate--tRNA ligase, mitochondrial	DARS2	104.731	42	20	73.5	8.02	0.771	0.845241
Q9Y2W6	Tudor and KH domain-containing protein	TDRKH	25.76	13	5	62	5.02	1.528	0.845589
P26038	Moesin	MSN	493.494	62	35	67.8	6.4	1.413	0.845589
P14324	Farnesyl pyrophosphate synthase	FDPS	65.865	22	9	48.2	6.15	1.39	0.845589
Q9NT62	Ubiquitin-like-conjugating enzyme ATG3	ATG3	33.544	22	6	35.8	4.74	0.713	0.845589
Q9GZN8	UPF0687 protein C20orf27	C20orf27	27.071	53	6	19.3	6.84	0.754	0.845819
Q03701	CCAAT/enhancer-binding protein zeta	CEBPZ	111.025	28	26	120.9	5.94	0.774	0.845894
Q13595	Transformer-2 protein homolog alpha	TRA2A	31.859	22	6	32.7	11.27	1.406	0.846298
Q16204	Coiled-coil domain-containing protein 6	CCDC6	88.326	40	17	53.3	7.34	0.806	0.846298
P15559	NAD(P)H dehydrogenase [quinone] 1	NQO1	66.763	32	10	30.8	8.88	0.776	0.846298
Q86UY8	5'-nucleotidase domain-containing protein 3	NT5DC3	17.649	9	4	63.4	8.31	0.675	0.846298
P43897	Elongation factor Ts, mitochondrial	TSFM	102.761	49	15	35.4	8.38	0.813	0.846583
P34810	Macrosialin	CD68	14.679	6	1	37.4	8.87	1.455	0.847635
Q99700	Ataxin-2	ATXN2	91.83	19	19	140.2	9.57	1.408	0.847635
Q9UBV2	Protein sel-1 homolog 1	SEL1L	62.054	20	10	88.7	5.39	1.398	0.847635
P11047	Laminin subunit gamma-1	LAMC1	227.234	32	42	177.5	5.12	1.394	0.847635
O14737	Programmed cell death protein 5	PDCD5	55.041	62	8	14.3	6.04	0.774	0.847635
O43920	NADH dehydrogenase [ubiquinone] iron-sulfur protein 5	NDUFS5	22.524	47	5	12.5	9.14	0.755	0.847635
Q86TU7	Actin-histidine N-methyltransferase	SETD3	83.211	37	18	67.2	5.96	0.751	0.847635
Q92769	Histone deacetylase 2	HDAC2	111.587	34	7	55.3	5.91	0.749	0.847635
Q969Z3	Mitochondrial amidoxime reducing component 2	MTARC2	9.068	12	3	38	9.16	0.677	0.847635
P48643	T-complex protein 1 subunit epsilon	CCT5	337.978	71	40	59.6	5.66	0.777	0.847807
Q8TBX8	Phosphatidylinositol 5-phosphate 4-kinase type-2 gamma	PIP4K2C	69.676	32	10	47.3	6.84	1.403	0.847822
Q8WUM4	Programmed cell death 6-interacting protein	PDCD6IP	298.018	55	45	96	6.52	1.409	0.848534
Q9BQG0	Myb-binding protein 1A	MYBBP1A	251.241	43	52	148.8	9.28	0.787	0.848534
P63220	40S ribosomal protein S21	RPS21	77.815	46	5	9.1	8.5	0.791	0.848614
Q14103	Heterogeneous nuclear ribonucleoprotein D0	HNRNPD	185.371	45	18	38.4	7.81	1.409	0.849747
Q9NPH3	Interleukin-1 receptor accessory protein	IL1RAP	9.768	6	4	65.4	8.12	1.517	0.852389
Q8TF05	Serine/threonine-protein phosphatase 4 regulatory subunit 1	PPP4R1	149.326	28	27	106.9	4.77	1.409	0.852389
O94979	Protein transport protein Sec31A	SEC31A	218.591	31	34	132.9	6.89	1.408	0.852389
Q15067	Peroxisomal acyl-coenzyme A oxidase 1	ACOX1	154.905	38	20	74.4	8.16	1.397	0.852389
Q8TD16	Protein bicaudal D homolog 2	BICD2	132.865	45	30	93.5	5.44	0.799	0.852389
Q92990	Glomulin	GLMN	61.04	29	14	68.2	5.33	0.77	0.852389
Q14118	Dystroglycan	DAG1	4.061	1	1	97.4	8.56	0.64	0.852389
C9JRZ8	Aldo-keto reductase family 1 member B15	AKR1B15	4.837	8	1	36.5	6.7	0.627	0.852389
Q13433	Zinc transporter ZIP6	SLC39A6	5.348	3	1	85	6.95	0.594	0.852389
Q9Y672	Dolichyl pyrophosphate Man9GlcNAc2 alpha-1,3-glucosyltransferase	ALG6	6.704	4	2	58.1	8.46	1.49	0.852503
P32320	Cytidine deaminase	CDA	41.156	62	5	16.2	6.92	1.451	0.852503
Q15019	Septin-2	SEPTIN2	218.919	63	17	41.5	6.6	1.406	0.852503
Q03252	Lamin-B2	LMNB2	197.205	62	38	69.9	5.59	1.405	0.852503
Q96EP5	DAZ-associated protein 1	DAZAP1	75.923	27	7	43.4	8.56	1.394	0.852503
Q9NWH9	SAFB-like transcription modulator	SLTM	53.88	12	10	117.1	7.87	1.38	0.852503
Q8N128	Protein FAM177A1	FAM177A1	16.782	22	4	23.7	4.45	1.368	0.852503
P55081	Microfibrillar-associated protein 1	MFAP1	38.473	21	7	51.9	4.98	1.359	0.852503
Q9ULA0	Aspartyl aminopeptidase	DNPEP	100.629	31	14	53.4	7.58	0.831	0.852503
O43592	Exportin-T	XPOT	119.368	27	23	109.9	5.39	0.817	0.852503
P78371	T-complex protein 1 subunit beta	CCT2	370.048	69	35	57.5	6.46	0.779	0.852503
Q9H0P0	Cytosolic 5'-nucleotidase 3A	NT5C3A	47.5	41	12	37.9	7.12	0.766	0.852503
Q9BQ75	Protein CMSS1	CMSS1	19.092	21	6	31.9	9.19	0.736	0.852503
O43865	S-adenosylhomocysteine hydrolase-like protein 1	AHCYL1	52.746	25	4	58.9	6.89	0.83	0.853421
P40306	Proteasome subunit beta type-10	PSMB10	13.977	18	4	28.9	7.81	1.448	0.853508
Q96RT7	Gamma-tubulin complex component 6	TUBGCP6	3.585	1	1	200.4	6.32	1.551	0.853888
Q9BQE5	Apolipoprotein L2	APOL2	18.484	18	6	37.1	6.74	1.508	0.853888
P30043	Flavin reductase (NADPH)	BLVRB	47.702	44	6	22.1	7.65	1.398	0.853888
P01116	GTPase KRas	KRAS	37.759	38	4	21.6	6.77	1.385	0.853888
Q9H2G2	STE20-like serine/threonine-protein kinase	SLK	261.21	39	41	142.6	5.15	1.381	0.853888
P23508	Colorectal mutant cancer protein	MCC	38.964	16	10	93	5.52	1.36	0.853888
Q8WU90	Zinc finger CCCH domain-containing protein 15	ZC3H15	109.527	41	17	48.6	5.31	0.802	0.853888
O75534	Cold shock domain-containing protein E1	CSDE1	184.272	49	37	88.8	6.25	0.78	0.853888
Q14019	Coactosin-like protein	COTL1	59.48	59	11	15.9	5.67	0.78	0.853888
O14802	DNA-directed RNA polymerase III subunit RPC1	POLR3A	63.857	16	16	155.5	8.48	0.715	0.853888
Q15653	NF-kappa-B inhibitor beta	NFKBIB	4.434	4	1	37.7	4.84	0.645	0.853888
Q13191	E3 ubiquitin-protein ligase CBL-B	CBLB	4.944	2	1	109.4	7.88	0.642	0.853888
Q9NV31	U3 small nucleolar ribonucleoprotein protein IMP3	IMP3	41.327	48	7	21.8	9.5	0.737	0.85448
Q7LBC6	Lysine-specific demethylase 3B	KDM3B	159.127	33	38	191.5	7.18	1.414	0.85465
O15511	Actin-related protein 2/3 complex subunit 5	ARPC5	38.175	44	5	16.3	5.67	1.392	0.85465
Q8NI27	THO complex subunit 2	THOC2	91.516	15	21	182.7	8.44	1.39	0.85465
P34059	N-acetylgalactosamine-6-sulfatase	GALNS	5.83	4	2	58	6.74	1.446	0.85518
Q9UBQ5	Eukaryotic translation initiation factor 3 subunit K	EIF3K	67.602	35	7	25	4.93	0.816	0.855415
O43175	D-3-phosphoglycerate dehydrogenase	PHGDH	117.325	34	16	56.6	6.71	0.782	0.855415
Q9BW91	ADP-ribose pyrophosphatase, mitochondrial	NUDT9	51.502	35	12	39.1	8.22	0.758	0.855415
Q9P0S9	Transmembrane protein 14C	TMEM14C	7.986	24	2	11.6	9.88	0.696	0.855415
Q8NEZ5	F-box only protein 22	FBXO22	37.273	24	8	44.5	7.03	0.754	0.855716
Q9H1K1	Iron-sulfur cluster assembly enzyme ISCU, mitochondrial	ISCU	20.361	32	5	18	9.48	0.702	0.855716
Q8IVV7	Glucose-induced degradation protein 4 homolog	GID4	4.206	4	1	33.5	9.16	0.593	0.855716
Q96H20	Vacuolar-sorting protein SNF8	SNF8	23.245	28	5	28.8	6.65	0.694	0.855951
P21333	Filamin-A	FLNA	1500.06	60	125	280.6	6.06	1.401	0.856118
Q9BV57	1,2-dihydroxy-3-keto-5-methylthiopentene dioxygenase	ADI1	26.13	52	7	21.5	5.68	0.694	0.856258
Q13619	Cullin-4A	CUL4A	121.502	40	16	87.6	8.13	0.833	0.856386
O95429	BAG family molecular chaperone regulator 4	BAG4	5.106	4	1	49.6	5.12	0.583	0.856921
O95857	Tetraspanin-13	TSPAN13	17.869	26	4	22.1	7.93	1.481	0.858254
Q5ZPR3	CD276 antigen	CD276	19.507	10	4	57.2	4.91	1.425	0.858254
Q9UBS4	DnaJ homolog subfamily B member 11	DNAJB11	147.523	36	13	40.5	6.18	1.414	0.858254
P07203	Glutathione peroxidase 1	GPX1	48.561	59	10	22.1	6.55	1.396	0.858254
O14776	Transcription elongation regulator 1	TCERG1	146.174	27	33	123.8	8.65	1.383	0.858254
P14735	Insulin-degrading enzyme	IDE	126.752	36	33	117.9	6.61	0.83	0.858254
P36404	ADP-ribosylation factor-like protein 2	ARL2	32.382	46	7	20.9	6.34	0.783	0.858254
Q86SX6	Glutaredoxin-related protein 5, mitochondrial	GLRX5	20.692	33	4	16.6	6.79	0.723	0.858254
P62308	Small nuclear ribonucleoprotein G	SNRPG	7.314	17	2	8.5	8.88	0.686	0.858254
Q9NP90	Ras-related protein Rab-9B	RAB9B	7.898	16	1	22.7	4.87	0.682	0.858254
Q4LDG9	Dynein axonemal light chain 1	DNAL1	4.603	9	2	21.5	6.1	0.67	0.858297
Q9Y4H2	Insulin receptor substrate 2	IRS2	40.784	10	10	137.2	8.65	1.5	0.858967
Q01968	Inositol polyphosphate 5-phosphatase OCRL	OCRL	3.242	1	1	104.1	6.55	1.494	0.858967
O60504	Vinexin	SORBS3	6.109	6	2	75.3	9.45	1.439	0.858967
Q03001	Dystonin	DST	71.058	3	12	860.1	5.25	1.423	0.858967
O75396	Vesicle-trafficking protein SEC22b	SEC22B	64.461	43	10	24.6	6.92	1.402	0.858967
O75165	DnaJ homolog subfamily C member 13	DNAJC13	138.632	19	35	254.3	6.74	1.395	0.858967
Q9H1B7	Probable E3 ubiquitin-protein ligase IRF2BPL	IRF2BPL	75.661	22	10	82.6	8.24	1.361	0.858967
Q6P158	Putative ATP-dependent RNA helicase DHX57	DHX57	87.176	21	24	155.5	7.71	0.763	0.858967
O15111	Inhibitor of nuclear factor kappa-B kinase subunit alpha	CHUK	17.573	9	6	84.6	6.73	0.722	0.858967
Q9UGJ1	Gamma-tubulin complex component 4	TUBGCP4	26.916	12	5	76	6.65	0.7	0.858967
Q15025	TNFAIP3-interacting protein 1	TNIP1	12.889	5	3	71.8	6.62	1.465	0.859033
Q8TB37	Iron-sulfur protein NUBPL	NUBPL	3.248	6	1	34.1	9.04	0.591	0.859344
P23246	Splicing factor, proline- and glutamine-rich	SFPQ	262.165	42	29	76.1	9.44	1.396	0.860831
Q9UH65	Switch-associated protein 70	SWAP70	116.57	42	20	69	5.87	1.388	0.860831
P62750	60S ribosomal protein L23a	RPL23A	82.426	43	12	17.7	10.45	0.785	0.860831
Q53F19	Nuclear cap-binding protein subunit 3	NCBP3	26.889	12	6	70.5	5.73	1.471	0.861215
Q13277	Syntaxin-3	STX3	21.437	18	5	33.1	5.44	1.467	0.861215
Q9UPM8	AP-4 complex subunit epsilon-1	AP4E1	13.824	4	4	127.2	5.99	1.454	0.861215
Q53EP0	Fibronectin type III domain-containing protein 3B	FNDC3B	94.099	23	20	132.8	5.95	1.387	0.861215
P20810	Calpastatin	CAST	158.852	45	22	76.5	5.07	1.381	0.861215
Q9NR19	Acetyl-coenzyme A synthetase, cytoplasmic	ACSS2	28.58	13	9	78.5	6.46	1.359	0.861215
Q9Y3C6	Peptidyl-prolyl cis-trans isomerase-like 1	PPIL1	42.051	42	7	18.2	7.99	0.814	0.861215
Q13347	Eukaryotic translation initiation factor 3 subunit I	EIF3I	200.577	56	13	36.5	5.64	0.786	0.861215
Q04941	Proteolipid protein 2	PLP2	14.263	18	2	16.7	7.24	0.786	0.861215
O14744	Protein arginine N-methyltransferase 5	PRMT5	181.392	45	27	72.6	6.29	0.785	0.861215
P61221	ATP-binding cassette sub-family E member 1	ABCE1	133.354	41	23	67.3	8.34	0.785	0.861215
P57088	Transmembrane protein 33	TMEM33	31.829	30	7	28	9.7	0.77	0.861215
Q7L0Y3	tRNA methyltransferase 10 homolog C	TRMT10C	91.213	54	18	47.3	9.36	0.769	0.861215
Q9H9Y2	Ribosome production factor 1	RPF1	19.488	22	5	40.1	10.01	0.689	0.861215
Q9NR77	Peroxisomal membrane protein 2	PXMP2	5.94	10	2	22.2	10.58	0.678	0.861215
O43766	Lipoyl synthase, mitochondrial	LIAS	13.358	14	4	41.9	8.59	0.677	0.861215
O60675	Transcription factor MafK	MAFK	9.358	20	3	17.5	10.1	1.436	0.861338
P0DMV9	Heat shock 70 kDa protein 1B	HSPA1B	641.58	74	31	70	5.66	0.786	0.861338
Q00839	Heterogeneous nuclear ribonucleoprotein U	HNRNPU	344.394	36	39	90.5	6	1.394	0.861451
Q99638	Cell cycle checkpoint control protein RAD9A	RAD9A	5.811	5	2	42.5	5.66	0.649	0.861451
Q5RKV6	Exosome complex component MTR3	EXOSC6	64.796	39	11	28.2	6.28	0.788	0.861813
Q6NYC1	Bifunctional arginine demethylase and lysyl-hydroxylase JMJD6	JMJD6	26.712	26	6	46.4	8.69	0.705	0.862176
Q96FL9	Polypeptide N-acetylgalactosaminyltransferase 14	GALNT14	10.165	5	2	64.3	7.72	0.648	0.863106
Q9H2D1	Mitochondrial folate transporter/carrier	SLC25A32	19.274	18	4	35.4	9.45	0.695	0.864221
Q5VYS8	Terminal uridylyltransferase 7	TUT7	84.323	18	21	171.1	6.83	1.386	0.865704
P22087	rRNA 2'-O-methyltransferase fibrillarin	FBL	128.171	48	14	33.8	10.18	0.795	0.866303
Q9H479	Fructosamine-3-kinase	FN3K	21.208	22	5	35.1	7.55	1.419	0.86641
P20339	Ras-related protein Rab-5A	RAB5A	44.344	39	4	23.6	8.15	1.392	0.86641
O75460	Serine/threonine-protein kinase/endoribonuclease IRE1	ERN1	5.468	2	2	109.7	6.42	1.426	0.867336
O15027	Protein transport protein Sec16A	SEC16A	203.771	28	42	251.7	5.8	1.382	0.867879
Q9H9H4	Vacuolar protein sorting-associated protein 37B	VPS37B	42.665	32	7	31.3	7.34	1.375	0.867879
Q96T76	MMS19 nucleotide excision repair protein homolog	MMS19	143.523	33	25	113.2	6.35	0.821	0.867879
O15182	Centrin-3	CETN3	3.805	7	1	19.5	4.74	0.589	0.867879
Q9Y6R0	Numb-like protein	NUMBL	9.884	6	2	64.9	8.85	1.483	0.86997
Q8IZH2	5'-3' exoribonuclease 1	XRN1	57.706	11	17	194	7.21	1.385	0.87134
Q96KQ7	Histone-lysine N-methyltransferase EHMT2	EHMT2	24.315	8	7	132.3	5.45	0.691	0.872142
Q9NZN4	EH domain-containing protein 2	EHD2	123.804	52	21	61.1	6.46	1.382	0.872631
P06753	Tropomyosin alpha-3 chain	TPM3	98.855	35	7	32.9	4.72	1.374	0.872631
O75367	Core histone macro-H2A.1	MACROH2A1	134.079	49	14	39.6	9.79	0.796	0.872631
Q12894	Interferon-related developmental regulator 2	IFRD2	4.302	3	1	54.8	7.94	0.621	0.872631
Q13158	FAS-associated death domain protein	FADD	18.554	13	3	23.3	5.69	0.735	0.873462
P15927	Replication protein A 32 kDa subunit	RPA2	40.134	33	7	29.2	6.15	0.77	0.875079
Q12907	Vesicular integral-membrane protein VIP36	LMAN2	112.193	52	17	40.2	6.95	1.387	0.875498
Q9UMX5	Neudesin	NENF	7.715	26	3	18.8	5.69	0.653	0.875498
Q9BV19	Uncharacterized protein C1orf50	C1orf50	28.488	50	6	21.9	5.88	0.707	0.875897
Q15545	Transcription initiation factor TFIID subunit 7	TAF7	12.015	15	4	40.2	5.2	1.455	0.876288
Q9BPW8	Protein NipSnap homolog 1	NIPSNAP1	38.981	31	8	33.3	9.31	1.387	0.876288
O60884	DnaJ homolog subfamily A member 2	DNAJA2	167.794	40	18	45.7	6.48	0.79	0.876288
Q9NX08	COMM domain-containing protein 8	COMMD8	6.191	7	1	21.1	5.43	0.702	0.876288
Q6P3X3	Tetratricopeptide repeat protein 27	TTC27	29.224	14	9	96.6	5.59	0.696	0.876288
Q8N5L8	Ribonuclease P protein subunit p25-like protein	RPP25L	6.801	17	3	17.6	10.3	0.683	0.876288
Q9H3G5	Probable serine carboxypeptidase CPVL	CPVL	6.182	4	2	54.1	5.62	0.644	0.876288
P21580	Tumor necrosis factor alpha-induced protein 3	TNFAIP3	22.829	12	7	89.6	8.22	1.474	0.878074
P13796	Plastin-2	LCP1	452.764	66	34	70.2	5.43	1.385	0.878074
P45880	Voltage-dependent anion-selective channel protein 2	VDAC2	146.388	54	13	31.5	7.56	1.385	0.878074
Q9UHG3	Prenylcysteine oxidase 1	PCYOX1	124.525	46	18	56.6	6.18	1.368	0.878074
P35813	Protein phosphatase 1A	PPM1A	66.868	45	11	42.4	5.36	1.361	0.878074
Q9H6R4	Nucleolar protein 6	NOL6	94.537	23	20	127.5	7.64	0.773	0.878074
Q96FX7	tRNA (adenine(58)-N(1))-methyltransferase catalytic subunit TRMT61A	TRMT61A	59.649	41	8	31.4	7.36	0.763	0.878074
Q12899	Tripartite motif-containing protein 26	TRIM26	26.684	17	7	62.1	5.03	0.711	0.878074
Q9H223	EH domain-containing protein 4	EHD4	140.005	62	22	61.1	6.76	1.373	0.878611
P04792	Heat shock protein beta-1	HSPB1	123.986	69	16	22.8	6.4	0.792	0.878611
Q9NUQ8	ATP-binding cassette sub-family F member 3	ABCF3	82.194	29	18	79.7	6.34	0.791	0.878611
Q9UNN8	Endothelial protein C receptor	PROCR	20.049	21	4	26.7	7.18	0.742	0.878611
Q9UHV9	Prefoldin subunit 2	PFDN2	43.276	57	7	16.6	6.58	0.768	0.878693
P16157	Ankyrin-1	ANK1	32.805	8	10	206.1	6.01	0.697	0.878693
Q96G61	Diphosphoinositol polyphosphate phosphohydrolase 3-beta	NUDT11	12.431	26	1	18.5	5.99	0.64	0.878693
Q86UU0	B-cell CLL/lymphoma 9-like protein	BCL9L	12.946	5	5	157	8.63	1.424	0.879395
Q07065	Cytoskeleton-associated protein 4	CKAP4	273.417	58	31	66	5.92	1.383	0.879395
Q8IUI8	Cytokine receptor-like factor 3	CRLF3	51.347	31	10	49.7	5.14	1.36	0.879395
P17010	Zinc finger X-chromosomal protein	ZFX	3.244	1	1	90.5	6.14	1.471	0.87954
Q9BQ61	Telomerase RNA component interacting RNase	TRIR	54.715	45	8	18.4	9.44	0.793	0.87954
P30825	High affinity cationic amino acid transporter 1	SLC7A1	15.375	7	4	67.6	5.43	0.698	0.87954
Q5T3I0	G patch domain-containing protein 4	GPATCH4	5.733	5	2	50.4	9.63	0.625	0.87954
Q99417	c-Myc-binding protein	MYCBP	5.974	18	2	12	5.91	0.713	0.879969
Q6P4A8	Phospholipase B-like 1	PLBD1	40.078	24	11	63.2	9.06	1.367	0.880925
P27707	Deoxycytidine kinase	DCK	29.995	35	7	30.5	5.21	0.721	0.880925
Q8NHQ9	ATP-dependent RNA helicase DDX55	DDX55	27.963	17	8	68.5	9.25	0.71	0.880925
Q13115	Dual specificity protein phosphatase 4	DUSP4	7.416	6	2	42.9	7.36	1.433	0.881408
Q02413	Desmoglein-1	DSG1	29.789	12	8	113.7	5.03	0.724	0.881516
Q7Z4V5	Hepatoma-derived growth factor-related protein 2	HDGFL2	45.84	18	9	74.3	7.49	1.365	0.882603
Q99986	Serine/threonine-protein kinase VRK1	VRK1	54.81	42	12	45.4	8.91	0.771	0.882624
Q8TEM1	Nuclear pore membrane glycoprotein 210	NUP210	109.147	18	27	205	6.81	1.377	0.88463
Q04837	Single-stranded DNA-binding protein, mitochondrial	SSBP1	50.32	61	9	17.2	9.6	0.81	0.88463
Q8N3U4	Cohesin subunit SA-2	STAG2	85.514	22	21	141.2	5.43	1.368	0.885775
Q9BZG1	Ras-related protein Rab-34	RAB34	36.385	34	8	29	7.88	0.759	0.885775
Q99523	Sortilin	SORT1	10.019	3	2	92	5.74	0.669	0.885775
Q6PKG0	La-related protein 1	LARP1	233.712	48	40	123.4	8.82	0.795	0.885888
Q5JVF3	PCI domain-containing protein 2	PCID2	44.84	33	11	46	8.53	0.78	0.885888
P10586	Receptor-type tyrosine-protein phosphatase F	PTPRF	134.592	23	31	212.7	6.3	1.367	0.885933
Q6R327	Rapamycin-insensitive companion of mTOR	RICTOR	133.969	26	36	192.1	7.47	1.378	0.886582
Q16719	Kynureninase	KYNU	101.18	34	15	52.3	7.03	1.37	0.886582
O00505	Importin subunit alpha-4	KPNA3	65.988	25	8	57.8	4.94	0.781	0.886582
P07237	Protein disulfide-isomerase	P4HB	349.156	66	37	57.1	4.87	1.378	0.887149
Q3B726	DNA-directed RNA polymerase I subunit RPA43	POLR1F	5.693	8	2	37.4	6.98	0.646	0.887903
O94874	E3 UFM1-protein ligase 1	UFL1	75.616	26	19	89.5	6.79	1.371	0.889223
O43847	Nardilysin	NRDC	134.137	28	29	131.6	4.98	0.83	0.88957
Q6KC79	Nipped-B-like protein	NIPBL	68.54	9	19	315.9	7.91	1.427	0.890051
O75362	Zinc finger protein 217	ZNF217	14.169	8	5	115.2	8.48	1.427	0.890051
Q15058	Kinesin-like protein KIF14	KIF14	18.236	4	5	186.4	7.91	0.698	0.890051
O95759	TBC1 domain family member 8	TBC1D8	23.32	8	7	130.8	5.52	1.478	0.890491
Q9UQ13	Leucine-rich repeat protein SHOC-2	SHOC2	12.826	9	5	64.8	8.46	1.478	0.890491
Q7RTP0	Magnesium transporter NIPA1	NIPA1	20.502	16	3	34.5	8.37	1.437	0.890491
Q08380	Galectin-3-binding protein	LGALS3BP	90.14	30	15	65.3	5.27	0.833	0.890491
Q9UM13	Anaphase-promoting complex subunit 10	ANAPC10	6.174	6	1	21.2	9.06	0.776	0.890491
Q13308	Inactive tyrosine-protein kinase 7	PTK7	111.126	34	27	118.3	7.09	0.798	0.891181
Q9NRD1	F-box only protein 6	FBXO6	4.082	4	1	33.9	6.09	1.473	0.891239
Q99569	Plakophilin-4	PKP4	4.926	3	2	131.8	8.94	1.421	0.891239
O75874	Isocitrate dehydrogenase [NADP] cytoplasmic	IDH1	163.401	55	21	46.6	7.01	1.375	0.891239
Q08722	Leukocyte surface antigen CD47	CD47	10.006	9	3	35.2	7.21	1.375	0.891239
P00491	Purine nucleoside phosphorylase	PNP	171.893	63	16	32.1	6.95	1.374	0.891239
Q9UPT5	Exocyst complex component 7	EXOC7	47.458	26	15	83.3	6.79	1.36	0.891239
P49841	Glycogen synthase kinase-3 beta	GSK3B	88.433	43	10	46.7	8.78	1.355	0.891239
Q96KP1	Exocyst complex component 2	EXOC2	52.623	19	15	104	6.9	1.349	0.891239
Q15643	Thyroid receptor-interacting protein 11	TRIP11	65.213	12	20	227.4	5.26	1.324	0.891239
Q9H0D6	5'-3' exoribonuclease 2	XRN2	184.246	41	28	108.5	7.47	0.842	0.891239
P62633	Cellular nucleic acid-binding protein	CNBP	62.956	54	9	19.5	7.71	0.795	0.891239
P10412	Histone H1.4	H1-4	66.551	29	1	21.9	11.03	0.778	0.891239
Q6IQ22	Ras-related protein Rab-12	RAB12	61.582	55	14	27.2	8.41	0.777	0.891239
O75691	Small subunit processome component 20 homolog	UTP20	40.047	5	13	318.2	7.39	0.7	0.891239
Q14011	Cold-inducible RNA-binding protein	CIRBP	7.722	20	3	18.6	9.51	0.7	0.891239
P19838	Nuclear factor NF-kappa-B p105 subunit	NFKB1	105.697	23	21	105.3	5.4	1.366	0.89144
Q15750	TGF-beta-activated kinase 1 and MAP3K7-binding protein 1	TAB1	22.466	20	8	54.6	5.52	0.798	0.891843
Q9BQA1	Methylosome protein 50	WDR77	84.386	37	12	36.7	5.17	0.844	0.892131
P50897	Palmitoyl-protein thioesterase 1	PPT1	108.121	39	10	34.2	6.52	0.819	0.892131
O60488	Long-chain-fatty-acid--CoA ligase 4	ACSL4	74.3	30	15	79.1	8.38	0.817	0.892131
Q92504	Zinc transporter SLC39A7	SLC39A7	10.911	3	1	50.1	6.87	1.432	0.893012
P51149	Ras-related protein Rab-7a	RAB7A	121.521	79	16	23.5	6.7	1.373	0.893012
Q8NDC0	MAPK-interacting and spindle-stabilizing protein-like	MAPK1IP1L	7.554	7	1	24.3	5.62	1.443	0.893109
O43251	RNA binding protein fox-1 homolog 2	RBFOX2	26.36	18	5	41.3	7.27	1.391	0.893109
Q7KZI7	Serine/threonine-protein kinase MARK2	MARK2	87.061	32	13	87.9	9.72	1.384	0.893109
Q12906	Interleukin enhancer-binding factor 3	ILF3	443.643	69	38	95.3	8.76	1.372	0.893109
O60502	Protein O-GlcNAcase	OGA	114.86	33	27	102.8	4.91	1.366	0.893109
P61163	Alpha-centractin	ACTR1A	123.585	50	7	42.6	6.64	1.363	0.893109
Q9NQG5	Regulation of nuclear pre-mRNA domain-containing protein 1B	RPRD1B	115.907	59	14	36.9	5.97	1.363	0.893109
Q9H444	Charged multivesicular body protein 4b	CHMP4B	22.731	19	4	24.9	4.82	1.346	0.893109
Q7Z3K3	Pogo transposable element with ZNF domain	POGZ	58.864	15	18	155.2	7.4	1.338	0.893109
P49773	Histidine triad nucleotide-binding protein 1	HINT1	103.248	79	7	13.8	6.95	0.831	0.893109
P62854	40S ribosomal protein S26	RPS26	36.7	44	4	13	11	0.805	0.893109
P82933	28S ribosomal protein S9, mitochondrial	MRPS9	75.531	39	13	45.8	9.51	0.799	0.893109
Q9NQH7	Xaa-Pro aminopeptidase 3	XPNPEP3	15.819	12	4	57	6.83	0.772	0.893109
[truncated: 3,818 more rows]
