# Supplementary material for: Glutathione S‐transferase omega class 1 (GSTO1)‐associated large extracellular vesicles are involved in tumor‐associated macrophage‐mediated cisplatin resistance in bladder cancer
Source: Mol Oncol. 2024 May 15;18(8):1866–84. doi: 10.1002/1878-0261.13659 (PMC11306518; doi:10.1002/1878-0261.13659)
Supplement: Supplementary file 2 — Table S2. The proteins of CM‐induced chemoresistance in bladder cancer. [file MOL2-18-1866-s001.xlsx]

## Sheet: 工作表1
Supplementary Table 2. The proteins of CM-induced chemoresistance in bladder cancer
							Abundance Ratio		Spearman correlation
UniPort	Protein name	Gene Symbol	Coverage [%]	# Unique Peptides	MW [kDa]	calc. pI	CM / Ctl.	Adj. p-value: CM / Ctl.	p-value	R
P02751	Fibronectin	FN1	33	57	272.2	5.5	6.116	2.95115e-10	1.9e-68	0.73
P14780	Matrix metalloproteinase-9	MMP9	42	28	78.4	6.06	42.117	4.35058e-16	5.8e-61	0.7
Q14315	Filamin-C	FLNC	48	87	290.8	5.97	8.138	1.81435e-13	5.5e-37	0.58
P00749	Urokinase-type plasminogen activator	PLAU	45	18	48.5	8.41	5.601	3.52301e-09	6.6e-26	0.49
P30740	Leukocyte elastase inhibitor	SERPINB1	51	22	42.7	6.28	5.522	2.13126e-08	5.5e-21	0.44
Q9UPU9	Protein Smaug homolog 1	SAMD4A	6	3	79.4	8.32	100	4.35058e-16	< 1E-307	0.43
P78417	Glutathione S-transferase omega-1	GSTO1	50	20	27.5	6.6	6.01	4.35058e-16	4.5e-14	0.36
Q9BPW9	Dehydrogenase/reductase SDR family member 9	DHRS9	41	15	35.2	8.6	12.2	4.35058e-16	2e-13	0.35
Q13077	TNF receptor-associated factor 1	TRAF1	14	4	46.1	6.11	100	4.35058e-16	1.1e-12	0.34
Q9H6N6	Putative uncharacterized protein MYH16	MYH16	38	36	128.2	5.49	14.458	4.35058e-16	9.1e-11	0.32
Q96AZ6	Interferon-stimulated gene 20 kDa protein	ISG20	57	8	20.4	8.92	7.641	3.16142e-07	4.8e-10	0.3
P03956	Interstitial collagenase	MMP1	43	19	54	6.96	21.738	4.35058e-16	2.5e-09	0.29
Q02487	Desmocollin-2	DSC2	24	16	99.9	5.34	4.837	1.02498e-06	1e-07	0.26
P05120	Plasminogen activator inhibitor 2	SERPINB2	64	24	46.6	5.63	10.148	4.35058e-16	5e-07	0.25
Q13753	Laminin subunit gamma-2	LAMC2	61	70	130.9	6.19	4.985	2.15289e-07	1e-06	0.24
O95171	Sciellin	SCEL	51	31	77.5	9.38	8.121	4.35058e-16	5e-06	0.22
P32926	Desmoglein-3	DSG3	33	24	107.5	5	4.569	9.40698e-07	6.7e-05	0.2
P08476	Inhibin beta A chain	INHBA	22	7	47.4	8.03	5.464	4.94516e-05	0.00021	0.18
Q7Z4F1	Low-density lipoprotein receptor-related protein 10	LRP10	8	4	76.1	5.52	4.186	0.00237174	0.0017	0.16
Q9ULS5	Transmembrane and coiled-coil domain protein 3	TMCC3	39	15	53.8	8.54	4.824	1.18437e-06	0.02	0.12
Q9BY76	Angiopoietin-related protein 4	ANGPTL4	10	3	45.2	8.85	5.235	0.000207493	0.017	0.12
P52823	Stanniocalcin-1	STC1	30	6	27.6	7.99	10.639	3.29605e-11	0.043	0.1
Q9C002	Normal mucosa of esophagus-specific gene 1 protein	NMES1	63	6	9.6	9.47	4.224	3.58386e-05	0.16	0.069
Q9NZH8	Interleukin-36 gamma	IL36G	50	7	18.7	5.14	5.182	2.46483e-08	0.27	0.055
Q13835	Plakophilin-1	PKP1	61	36	82.8	9.13	4.764	4.74004e-09	0.28	0.054
O43597	Protein sprouty homolog 2	SPRY2	19	4	34.7	8.35	4.07	0.0031186	0.4	0.042
P01584	Interleukin-1 beta	IL1B	22	7	30.7	4.83	5.937	3.24792e-08	0.61	0.025
Q92876	Kallikrein-6	KLK6	43	7	26.8	7.44	5.25	2.75354e-05	0.69	0.02
Q6MZM0	Ferroxidase HEPHL1	HEPHL1	15	15	131.5	6.74	7.767	1.55468e-08	0.73	0.017
Q9H1E1	Ribonuclease 7	RNASE7	26	3	17.4	9.69	9.037	9.37522e-09	0.8	0.012
Q8IX30	Signal peptide, CUB and EGF-like domain-containing protein 3	SCUBE3	8	5	109.2	7.56	11.616	7.68471e-11	0.84	0.0098
P06702	Protein S100-A9	S100A9	45	4	13.2	6.13	5.126	2.07145e-06	0.84	0.0098
P03973	Antileukoproteinase	SLPI	33	5	14.3	8.75	6.854	1.20685e-08	0.9	-0.006
P46937	Transcriptional coactivator YAP1	YAP1	19	4	54.4	5.17	100	4.35058e-16	0.9	-0.0065
Q9UH17	DNA dC->dU-editing enzyme APOBEC-3B	APOBEC3B	29	5	45.9	6.06	18.255	4.35058e-16	0.85	-0.0095
O60911	Cathepsin L2	CTSV	34	7	37.3	8.76	4.743	8.03017e-05	0.84	-0.01
Q0JRZ9	F-BAR domain only protein 2	FCHO2	5	3	88.9	6.86	100	4.35058e-16	0.5	-0.034
Q16651	Prostasin	PRSS8	12	3	36.4	5.85	4.356	0.000266579	0.46	-0.037
Q8N3Y7	Epidermal retinol dehydrogenase 2	SDR16C5	25	6	34.1	8.46	8.31	8.62213e-09	0.44	-0.039
O43240	Kallikrein-10	KLK10	14	3	30.2	8.59	8.545	2.15289e-07	0.27	-0.055
Q9UL52	Transmembrane protease serine 11E	TMPRSS11E	9	3	47.7	8.59	100	4.35058e-16	0.037	-0.1
P18510	Interleukin-1 receptor antagonist protein	IL1RN	38	5	20	6.19	4.972	2.09158e-05	0.0036	-0.14
Q9GZN4	Brain-specific serine protease 4	PRSS22	23	5	33.7	7.61	8.076	1.46047e-07	0.0027	-0.15
P80404	4-aminobutyrate aminotransferase, mitochondrial	ABAT	7	3	56.4	7.96	100	4.35058e-16	0.00059	-0.17
Q08999	Retinoblastoma-like protein 2	RBL2	3	3	128.3	7.44	100	4.35058e-16	7.2e-05	-0.2
Q8N1P7	Beta/gamma crystallin domain-containing protein 2	CRYBG2	4	3	177.8	6.05	4.865	0.000725724	4.4e-05	-0.2
Q9NZI5	Grainyhead-like protein 1 homolog	GRHL1	10	4	70.1	6.73	100	4.35058e-16	2.8e-06	-0.23
Q3KP66	Innate immunity activator protein	INAVA	8	3	72.9	9.31	100	4.35058e-16	5.6e-07	-0.25
