# Supplementary material for: Glutathione S‐transferase omega class 1 (GSTO1)‐associated large extracellular vesicles are involved in tumor‐associated macrophage‐mediated cisplatin resistance in bladder cancer
Source: Mol Oncol. 2024 May 15;18(8):1866–84. doi: 10.1002/1878-0261.13659 (PMC11306518; doi:10.1002/1878-0261.13659)
Supplement: Supplementary file 3 — Table S3. GSTO1‐associated EV proteome. [file MOL2-18-1866-s002.xlsx]

## Sheet: 工作表1
Supplementary Table 3. GSTO1-associated EV proteome
Menbrane	Accession	Protein name	Gene name	Sum PEP Score	Coverage [%]	# Unique Peptides	MW [kDa]	calc. pI	Abundance ratio: EV / Ctl.
	P21589	5'-nucleotidase	NT5E	2.466	2	1	63.3	7.03	100
	O96019	Actin-like protein 6A	ACTL6A	10.822	12	4	47.4	5.6	100
	O15144	Actin-related protein 2/3 complex subunit 2	ARPC2	34.728	31	10	34.3	7.36	100
	P05141	ADP/ATP translocase 2	SLC25A5	2.503	4	1	32.8	9.69	100
	P10696	Alkaline phosphatase, germ cell type	ALPG	38.245	19	1	57.3	6.34	100
	P35611	Alpha-adducin	ADD1	3.655	2	1	80.9	5.83	100
	Q06481	Amyloid-like protein 2	APLP2	18.277	8	5	86.9	4.79	100
	P04083	Annexin A1	ANXA1	184.805	63	27	38.7	7.02	100
	P12429	Annexin A3	ANXA3	71.575	49	20	36.4	5.92	100
	P08758	Annexin A5	ANXA5	41.013	27	11	35.9	5.05	100
	P13928	Annexin A8	ANXA8	68.172	53	1	36.9	5.78	100
	Q9BXS5	AP-1 complex subunit mu-1	AP1M1	11.899	11	2	48.6	7.3	100
	O94973	AP-2 complex subunit alpha-2	AP2A2	27.936	11	4	103.9	6.96	100
	Q96CW1	AP-2 complex subunit mu	AP2M1	4.959	6	3	49.6	9.54	100
	P00505	Aspartate aminotransferase, mitochondrial	GOT2	25.2	18	7	47.5	9.01	100
	Q13425	Beta-2-syntrophin	SNTB2	11.701	7	3	57.9	8.82	100
	Q96CX2	BTB/POZ domain-containing protein KCTD12	KCTD12	2.349	4	1	35.7	5.64	100
	Q13557	Calcium/calmodulin-dependent protein kinase type II subunit delta	CAMK2D	17.207	14	5	56.3	7.25	100
	P04632	Calpain small subunit 1	CAPNS1	6.098	6	1	28.3	5.2	100
	P17655	Calpain-2 catalytic subunit	CAPN2	4.672	4	2	79.9	4.98	100
	P27797	Calreticulin	CALR	81.585	29	15	48.1	4.44	100
	P13861	cAMP-dependent protein kinase type II-alpha regulatory subunit	PRKAR2A	33.928	29	11	45.5	5.07	100
	Q9NZN8	CCR4-NOT transcription complex subunit 2	CNOT2	3.979	6	2	59.7	7.66	100
	Q9Y5K6	CD2-associated protein	CD2AP	11.6	7	3	71.4	6.4	100
	P21926	CD9 antigen	CD9	9.771	9	2	25.4	7.15	100
	Q15642	Cdc42-interacting protein 4	TRIP10	3.288	2	1	68.3	5.73	100
	Q9Y696	Chloride intracellular channel protein 4	CLIC4	2.474	5	1	28.8	5.59	100
	P49585	Choline-phosphate cytidylyltransferase A	PCYT1A	3.504	3	1	41.7	7.25	100
	Q9ULV4	Coronin-1C	CORO1C	40.62	28	13	53.2	7.08	100
	Q13618	Cullin-3	CUL3	3.918	3	2	88.9	8.48	100
	Q9Y6G9	Cytoplasmic dynein 1 light intermediate chain 1	DYNC1LI1	19.49	18	7	56.5	6.42	100
	Q07065	Cytoskeleton-associated protein 4	CKAP4	2.482	3	1	66	5.92	100
	Q16555	Dihydropyrimidinase-related protein 2	DPYSL2	9.151	8	4	62.3	6.38	100
	P39656	Dolichyl-diphosphooligosaccharide--protein glycosyltransferase 48 kDa subunit	DDOST	10.805	8	3	50.8	6.55	100
	O95793	Double-stranded RNA-binding protein Staufen homolog 1	STAU1	17.181	12	6	63.1	9.44	100
	Q05193	Dynamin-1	DNM1	3.967	2	2	97.3	7.17	100
	Q8IUD2	ELKS/Rab6-interacting/CAST family member 1	ERC1	7.053	2	2	128	5.97	100
	P14625	Endoplasmin	HSP90B1	235.34	38	42	92.4	4.84	100
	P00533	Epidermal growth factor receptor	EGFR	60.961	17	19	134.2	6.68	100
	P42566	Epidermal growth factor receptor substrate 15	EPS15	11.759	5	5	98.6	4.64	100
	O60645	Exocyst complex component 3	EXOC3	7.863	5	3	85.5	6.29	100
	Q96A65	Exocyst complex component 4	EXOC4	9.802	5	4	110.4	6.49	100
	Q9UNN5	FAS-associated factor 1	FAF1	7.637	3	2	73.9	4.88	100
	O75369	Filamin-B	FLNB	690.755	52	124	278	5.73	100
	O75955	Flotillin-1	FLOT1	6.861	7	3	47.3	7.49	100
	O15117	FYN-binding protein 1	FYB1	2.38	2	1	85.3	6.48	100
	Q9NQX3	Gephyrin	GPHN	5.952	4	2	79.7	5.43	100
	P30419	Glycylpeptide N-tetradecanoyltransferase 1	NMT1	6.733	6	3	56.8	7.8	100
	Q9HD26	Golgi-associated PDZ and coiled-coil motif-containing protein	GOPC	7.343	7	3	50.5	5.92	100
	Q13439	Golgin subfamily A member 4	GOLGA4	12.606	2	5	261	5.39	100
	Q14C86	GTPase-activating protein and VPS9 domain-containing protein 1	GAPVD1	2.974	1	1	164.9	5.22	100
	P63096	Guanine nucleotide-binding protein G(i) subunit alpha-1	GNAI1	13.119	16	2	40.3	5.97	100
	P04899	Guanine nucleotide-binding protein G(i) subunit alpha-2	GNAI2	17.407	22	3	40.4	5.54	100
	P08754	Guanine nucleotide-binding protein G(i) subunit alpha-3	GNAI3	15.319	19	3	40.5	5.69	100
	P50148	Guanine nucleotide-binding protein G(q) subunit alpha	GNAQ	6.057	6	1	42.1	5.68	100
	Q5JWF2	Guanine nucleotide-binding protein G(s) subunit alpha isoforms XLas	GNAS	6.976	2	1	111	5.03	100
	P29992	Guanine nucleotide-binding protein subunit alpha-11	GNA11	7.693	8	2	42.1	5.69	100
	P07900	Heat shock protein HSP 90-alpha	HSP90AA1	354.33	43	28	84.6	5.02	100
	P08238	Heat shock protein HSP 90-beta	HSP90AB1	336.065	43	25	83.2	5.03	100
	P52789	Hexokinase-2	HK2	5.988	2	1	102.3	6.05	100
	P09429	High mobility group protein B1	HMGB1	93.432	52	16	24.9	5.74	100
	P01889	HLA class I histocompatibility antigen, B alpha chain	HLA-B	17.711	20	1	40.4	5.85	100
	O75146	Huntingtin-interacting protein 1-related protein	HIP1R	10.533	5	4	119.3	6.67	100
	Q969P0	Immunoglobulin superfamily member 8	IGSF8	3.227	2	1	65	8	100
	P05106	Integrin beta-3	ITGB3	2.517	1	1	87	5.24	100
	P18564	Integrin beta-6	ITGB6	5.221	3	2	85.9	5.55	100
	Q9H0B6	Kinesin light chain 2	KLC2	16.514	8	3	68.9	7.15	100
	Q01650	Large neutral amino acids transporter small subunit 1	SLC7A5	21.156	7	3	55	7.72	100
	Q32MZ4	Leucine-rich repeat flightless-interacting protein 1	LRRFIP1	15.114	8	4	89.2	4.65	100
	P23490	Loricrin	LORICRIN	3.402	7	2	25.7	8.09	100
	P43355	Melanoma-associated antigen 1	MAGEA1	2.272	3	1	34.3	4.86	100
	P50579	Methionine aminopeptidase 2	METAP2	2.435	5	1	52.9	5.82	100
	P54105	Methylosome subunit pICln	CLNS1A	4.526	5	1	26.2	4.11	100
	Q15691	Microtubule-associated protein RP/EB family member 1	MAPRE1	6.707	14	2	30	5.14	100
	Q8TCT9	Minor histocompatibility antigen H13	HM13	3.329	6	1	41.5	6.43	100
	P53985	Monocarboxylate transporter 1	SLC16A1	8.041	7	2	53.9	8.66	100
	O15427	Monocarboxylate transporter 4	SLC16A3	4.066	3	1	49.4	7.96	100
	Q86TC9	Myopalladin	MYPN	2.928	1	1	145.2	6.77	100
	P35579	Myosin-9	MYH9	703.778	56	113	226.4	5.6	100
	Q9UHQ9	NADH-cytochrome b5 reductase 1	CYB5R1	5.84	6	2	34.1	9.38	100
	Q15758	Neutral amino acid transporter B(0)	SLC1A5	14.392	9	5	56.6	5.48	100
	Q6PIU2	Neutral cholesterol ester hydrolase 1	NCEH1	6.911	6	2	45.8	7.23	100
	Q9UNZ2	NSFL1 cofactor p47	NSFL1C	19.924	18	5	40.5	5.1	100
	P22059	Oxysterol-binding protein 1	OSBP	19.883	9	6	89.4	7.3	100
	Q00325	Phosphate carrier protein, mitochondrial	SLC25A3	2.339	3	1	40.1	9.38	100
	P27986	Phosphatidylinositol 3-kinase regulatory subunit alpha	PIK3R1	6.557	5	3	83.5	6.16	100
	P20020	Plasma membrane calcium-transporting ATPase 1	ATP2B1	29.697	8	3	134.6	5.91	100
	O75915	PRA1 family protein 3	ARL6IP5	4.036	10	2	21.6	9.77	100
	Q96IZ0	PRKC apoptosis WT1 regulator protein	PAWR	9.85	9	3	36.5	5.41	100
	Q9BUL8	Programmed cell death protein 10	PDCD10	11.346	17	3	24.7	8.19	100
	Q8TD16	Protein bicaudal D homolog 2	BICD2	9.012	5	4	93.5	5.44	100
	O60610	Protein diaphanous homolog 1	DIAPH1	5.528	2	3	141.3	5.41	100
	Q15084	Protein disulfide-isomerase A6	PDIA6	7.93	3	2	48.1	5.08	100
	Q9UKS6	Protein kinase C and casein kinase substrate in neurons protein 3	PACSIN3	11.263	10	4	48.5	6.18	100
	Q969X1	Protein lifeguard 3	TMBIM1	4.553	5	1	34.6	7.72	100
	Q969L2	Protein MAL2	MAL2	2.736	6	1	19.1	6.24	100
	Q96TA1	Protein Niban 2	NIBAN2	4.788	3	2	84.1	6.19	100
	Q9H2M9	Rab3 GTPase-activating protein non-catalytic subunit	RAB3GAP2	7.337	2	3	155.9	5.62	100
	Q96S59	Ran-binding protein 9	RANBP9	4.39	2	1	77.8	6.79	100
	Q13576	Ras GTPase-activating-like protein IQGAP2	IQGAP2	5.385	2	1	180.5	5.64	100
	Q15262	Receptor-type tyrosine-protein phosphatase kappa	PTPRK	2.312	1	1	162	5.9	100
	Q9NQC3	Reticulon-4	RTN4	9.577	3	3	129.9	4.5	100
	O75116	Rho-associated protein kinase 2	ROCK2	24.549	6	6	160.8	6.02	100
	Q15019	Septin-2	SEPTIN2	50.683	35	13	41.5	6.6	100
	P30153	Serine/threonine-protein phosphatase 2A 65 kDa regulatory subunit A alpha isoform	PPP2R1A	11.878	7	4	65.3	5.11	100
	P60510	Serine/threonine-protein phosphatase 4 catalytic subunit	PPP4C	6.302	4	2	35.1	5.06	100
	P62136	Serine/threonine-protein phosphatase PP1-alpha catalytic subunit	PPP1CA	35.739	36	4	37.5	6.33	100
	P62140	Serine/threonine-protein phosphatase PP1-beta catalytic subunit	PPP1CB	35.851	32	3	37.2	6.19	100
	P36873	Serine/threonine-protein phosphatase PP1-gamma catalytic subunit	PPP1CC	23	24	1	37	6.54	100
	Q29RF7	Sister chromatid cohesion protein PDS5 homolog A	PDS5A	5.42	1	1	150.7	7.91	100
	P63165	Small ubiquitin-related modifier 1	SUMO1	6.608	35	2	11.6	5.52	100
	P11166	Solute carrier family 2, facilitated glucose transporter member 1	SLC2A1	17.547	8	4	54	8.72	100
	P11169	Solute carrier family 2, facilitated glucose transporter member 3	SLC2A3	2.513	2	1	53.9	7.2	100
	Q9Y5X1	Sorting nexin-9	SNX9	10.444	9	4	66.6	5.58	100
	O15020	Spectrin beta chain, non-erythrocytic 2	SPTBN2	17.61	3	1	271.2	6.11	100
	O75563	Src kinase-associated phosphoprotein 2	SKAP2	5.514	6	2	41.2	4.69	100
	Q9Y5Y6	Suppressor of tumorigenicity 14 protein	ST14	5.646	3	2	94.7	6.55	100
	Q06787	Synaptic functional regulator FMR1	FMR1	7.227	6	2	71.1	7.42	100
	Q12846	Syntaxin-4	STX4	5.624	10	3	34.2	6.28	100
	O00186	Syntaxin-binding protein 3	STXBP3	4.998	3	2	67.7	7.8	100
	Q14232	Translation initiation factor eIF-2B subunit alpha	EIF2B1	6.44	9	2	33.7	7.33	100
	P06239	Tyrosine-protein kinase Lck	LCK	4.395	4	1	58	5.36	100
	P17706	Tyrosine-protein phosphatase non-receptor type 2	PTPN2	3.844	3	1	48.4	8.29	100
	P54578	Ubiquitin carboxyl-terminal hydrolase 14	USP14	4.684	5	1	56	5.3	100
	O15294	UDP-N-acetylglucosamine--peptide N-acetylglucosaminyltransferase 110 kDa subunit	OGT	16.587	7	6	116.9	6.7	100
	O43795	Unconventional myosin-Ib	MYO1B	12.897	5	5	131.9	9.38	100
	Q12965	Unconventional myosin-Ie	MYO1E	16.147	5	4	127	8.92	100
	O00160	Unconventional myosin-If	MYO1F	5.277	2	1	124.8	9.11	100
	Q9UM54	Unconventional myosin-VI	MYO6	19.327	8	8	149.6	8.53	100
	Q9UN37	Vacuolar protein sorting-associated protein 4A	VPS4A	4.04	6	2	48.9	7.8	100
	Q9H270	Vacuolar protein sorting-associated protein 11 homolog	VPS11	7.968	4	3	107.8	7.05	100
	Q9H269	Vacuolar protein sorting-associated protein 16 homolog	VPS16	11.351	5	3	94.6	6.77	100
	Q9P0L0	Vesicle-associated membrane protein-associated protein A	VAPA	13.487	29	6	27.9	8.62	100
	Q12907	Vesicular integral-membrane protein VIP36	LMAN2	24.89	20	7	40.2	6.95	100
	Q00341	Vigilin	HDLBP	67.087	16	18	141.4	6.87	100
	P61421	V-type proton ATPase subunit d 1	ATP6V0D1	3.039	7	2	40.3	5	100
	P23634	Plasma membrane calcium-transporting ATPase 4	ATP2B4	23.292	6	1	137.8	6.6	56.794
	P52292	Importin subunit alpha-1	KPNA2	14.372	12	5	57.8	5.4	96.94
	P35222	Catenin beta-1	CTNNB1	50.048	19	11	85.4	5.86	91.845
	P11021	Endoplasmic reticulum chaperone BiP	HSPA5	192.665	45	33	72.3	5.16	89.407
	P51572	B-cell receptor-associated protein 31	BCAP31	43.21	34	10	28	8.44	88.57
	Q00610	Clathrin heavy chain 1	CLTC	336.082	38	71	191.5	5.69	87.367
	P19784	Casein kinase II subunit alpha'	CSNK2A2	14.548	20	5	41.2	8.56	85.568
	P07237	Protein disulfide-isomerase	P4HB	81.497	37	21	57.1	4.87	85.53
	P27824	Calnexin	CANX	18.384	10	6	67.5	4.6	83.469
	P07355	Annexin A2	ANXA2	185.912	71	36	38.6	7.75	82.653
	P07996	Thrombospondin-1	THBS1	175.319	32	10	129.3	4.94	82.157
	P10809	60 kDa heat shock protein, mitochondrial	HSPD1	83.131	33	17	61	5.87	71.07
	P22528	Cornifin-B	SPRR1B	2.473	9	1	9.9	8.48	47.334
	P15311	Ezrin	EZR	73.97	41	18	69.4	6.27	66.993
	Q13616	Cullin-1	CUL1	42.459	17	14	89.6	8	66.589
	P21333	Filamin-A	FLNA	365.218	41	81	280.6	6.06	63.358
	P08727	Keratin, type I cytoskeletal 19	KRT19	243.925	80	28	44.1	5.14	63.28
	P46940	Ras GTPase-activating-like protein IQGAP1	IQGAP1	131.831	24	37	189.1	6.48	62.009
	P27816	Microtubule-associated protein 4	MAP4	42.599	13	11	120.9	5.43	61.604
	P05556	Integrin beta-1	ITGB1	51.096	19	15	88.4	5.39	61.108
	Q9P289	Serine/threonine-protein kinase 26	STK26	12.663	11	3	46.5	5.29	46.722
	P61026	Ras-related protein Rab-10	RAB10	5.631	10	2	22.5	8.38	43.012
	P53618	Coatomer subunit beta	COPB1	66.289	24	19	107.1	6.05	59.16
	P35221	Catenin alpha-1	CTNNA1	89.789	29	23	100	6.29	57.98
	P35232	Prohibitin	PHB1	15.444	20	5	29.8	5.76	50.791
	P09525	Annexin A4	ANXA4	37.253	29	11	35.9	6.13	54.571
	Q92896	Golgi apparatus protein 1	GLG1	49.503	14	15	134.5	6.9	54.381
	O00571	ATP-dependent RNA helicase DDX3X	DDX3X	59.239	29	18	73.2	7.18	53.388
	P16144	Integrin beta-4	ITGB4	78.42	16	26	202	6.09	51.898
	Q07666	KH domain-containing, RNA-binding, signal transduction-associated protein 1	KHDRBS1	8.311	5	2	48.2	8.66	36.009
	Q08722	Leukocyte surface antigen CD47	CD47	4.437	6	2	35.2	7.21	35.563
	P68400	Casein kinase II subunit alpha	CSNK2A1	38.236	27	9	45.1	7.74	46.298
	O95782	AP-2 complex subunit alpha-1	AP2A1	46.383	19	11	107.5	7.03	45.795
	O60437	Periplakin	PPL	16.291	5	7	204.6	5.6	33.988
	P11142	Heat shock cognate 71 kDa protein	HSPA8	168.691	43	26	70.9	5.52	45.289
	P16615	Sarcoplasmic/endoplasmic reticulum calcium ATPase 2	ATP2A2	41.527	15	14	114.7	5.34	45.289
	P05187	Alkaline phosphatase, placental type	ALPP	57.105	29	3	57.9	6.29	44.523
	Q99623	Prohibitin-2	PHB2	25.103	30	9	33.3	9.83	44.505
	Q99816	Tumor susceptibility gene 101 protein	TSG101	2.492	3	1	43.9	6.46	20.943
	P21281	V-type proton ATPase subunit B, brain isoform	ATP6V1B2	8.052	5	2	56.5	5.81	28.268
	P12814	Alpha-actinin-1	ACTN1	39.652	15	7	103	5.41	43.568
	O95197	Reticulon-3	RTN3	6.187	2	2	112.5	4.96	38.257
	Q86UP2	Kinectin	KTN1	64.557	19	22	156.2	5.64	40.193
	P21980	Protein-glutamine gamma-glutamyltransferase 2	TGM2	29.214	18	11	77.3	5.22	37.386
	P16422	Epithelial cell adhesion molecule	EPCAM	5.023	8	2	34.9	7.46	27.054
	Q15149	Plectin	PLEC	732.804	45	216	531.5	5.96	36.436
	P06576	ATP synthase subunit beta, mitochondrial	ATP5F1B	45.659	25	10	56.5	5.4	35.742
	P05023	Sodium/potassium-transporting ATPase subunit alpha-1	ATP1A1	129.021	31	32	112.8	5.49	34.958
	Q9Y2A7	Nck-associated protein 1	NCKAP1	32.513	10	10	128.7	6.62	34.629
	Q8WTV0	Scavenger receptor class B member 1	SCARB1	4.774	4	2	60.8	8.24	20.947
	Q9H2K8	Serine/threonine-protein kinase TAO3	TAOK3	12.786	7	5	105.3	7.3	25.904
	Q99829	Copine-1	CPNE1	9.978	6	3	59	5.83	30.246
	Q9BWU0	Kanadaptin	SLC4A1AP	8.039	4	3	88.8	5.19	32.526
	P15104	Glutamine synthetase	GLUL	23.44	19	7	42	6.89	33.234
	Q9Y446	Plakophilin-3	PKP3	5.427	4	3	87	9.32	20.602
	Q01082	Spectrin beta chain, non-erythrocytic 1	SPTBN1	337.656	41	81	274.4	5.57	32.551
	P05121	Plasminogen activator inhibitor 1	SERPINE1	17.481	12	6	45	7.2	31.917
	P08195	4F2 cell-surface antigen heavy chain	SLC3A2	77.415	28	17	68	5.01	31.867
	Q15046	Lysine--tRNA ligase	KARS1	57.255	32	20	68	6.35	30.643
	P05067	Amyloid-beta precursor protein	APP	18.101	7	5	86.9	4.82	29.124
	P23229	Integrin alpha-6	ITGA6	25.857	9	9	126.5	6.61	8.801
	Q8WUM4	Programmed cell death 6-interacting protein	PDCD6IP	23.37	12	9	96	6.52	29.164
	O43707	Alpha-actinin-4	ACTN4	78.575	27	18	104.8	5.44	28.251
	Q9Y624	Junctional adhesion molecule A	F11R	11.582	16	5	32.6	7.9	8.333
	P13639	Elongation factor 2	EEF2	104.077	31	30	95.3	6.83	27.77
	P63244	Receptor of activated protein C kinase 1	RACK1	98.463	58	18	35.1	7.69	26.527
	P38606	V-type proton ATPase catalytic subunit A	ATP6V1A	15.52	10	5	68.3	5.52	26.121
	P16671	Platelet glycoprotein 4	CD36	12.53	10	5	53	7.96	9.681
	P25705	ATP synthase subunit alpha, mitochondrial	ATP5F1A	38.443	21	10	59.7	9.13	25.897
	P52597	Heterogeneous nuclear ribonucleoprotein F	HNRNPF	17.694	18	4	45.6	5.58	24.808
	Q96AX1	Vacuolar protein sorting-associated protein 33A	VPS33A	5.833	3	2	67.6	6.96	17.013
	P15924	Desmoplakin	DSP	520.771	43	144	331.6	6.81	10.309
	Q9UNF0	Protein kinase C and casein kinase substrate in neurons protein 2	PACSIN2	26.675	20	9	55.7	5.2	10.495
	P62879	Guanine nucleotide-binding protein G(I)/G(S)/G(T) subunit beta-2	GNB2	19.345	22	2	37.3	6	17.275
	O75083	WD repeat-containing protein 1	WDR1	16.803	11	6	66.2	6.65	10.925
	P09497	Clathrin light chain B	CLTB	7.11	12	3	25.2	4.64	10.176
	P20645	Cation-dependent mannose-6-phosphate receptor	M6PR	5.799	8	2	31	5.83	17.111
	P60953	Cell division control protein 42 homolog	CDC42	4.426	12	2	21.2	6.55	14.158
	P13797	Plastin-3	PLS3	12.047	8	4	70.8	5.6	8.321
	P54709	Sodium/potassium-transporting ATPase subunit beta-3	ATP1B3	20.713	19	5	31.5	8.35	22.794
	Q9H4M9	EH domain-containing protein 1	EHD1	15.032	13	6	60.6	6.83	11.25
	P0DMV9	Heat shock 70 kDa protein 1B	HSPA1B	66.833	28	14	70	5.66	22.562
	P26006	Integrin alpha-3	ITGA3	28.213	12	10	116.5	6.77	11.65
	Q9UHB6	LIM domain and actin-binding protein 1	LIMA1	78.919	34	21	85.2	6.84	22.018
	O75131	Copine-3	CPNE3	28.557	20	11	60.1	5.85	21.839
	Q92817	Envoplakin	EVPL	24.356	6	11	231.5	6.96	21.447
	Q9UHN6	Cell surface hyaluronidase	CEMIP2	12.676	3	4	154.3	8.15	16.254
	P53396	ATP-citrate synthase	ACLY	42.419	15	16	120.8	7.33	20.759
	P06396	Gelsolin	GSN	35.635	19	3	85.6	6.28	20.728
	Q13835	Plakophilin-1	PKP1	32.16	16	10	82.8	9.13	12.363
	P49327	Fatty acid synthase	FASN	185.901	25	56	273.3	6.44	20.692
	P10586	Receptor-type tyrosine-protein phosphatase F	PTPRF	18.17	5	8	212.7	6.3	12.064
	O00299	Chloride intracellular channel protein 1	CLIC1	6.128	14	3	26.9	5.17	15.469
	P35052	Glypican-1	GPC1	27.532	15	8	61.6	7.3	20.267
	Q9BR76	Coronin-1B	CORO1B	22.45	22	8	54.2	5.88	19.997
	Q01518	Adenylyl cyclase-associated protein 1	CAP1	69.226	38	20	51.9	8.06	19.95
	Q9Y6K5	2'-5'-oligoadenylate synthase 3	OAS3	11.844	4	4	121.1	8.4	10.14
	O60716	Catenin delta-1	CTNND1	52.177	21	15	108.1	6.23	12.936
	Q13813	Spectrin alpha chain, non-erythrocytic 1	SPTAN1	365.066	41	96	284.4	5.35	19.839
	P21796	Voltage-dependent anion-selective channel protein 1	VDAC1	19.103	30	5	30.8	8.54	18.449
	Q9HB63	Netrin-4	NTN4	6.283	4	2	70	8.05	11.848
	P55010	Eukaryotic translation initiation factor 5	EIF5	15.911	13	6	49.2	5.58	13.187
	P62873	Guanine nucleotide-binding protein G(I)/G(S)/G(T) subunit beta-1	GNB1	22.318	22	2	37.4	6	19.283
	P62987	Ubiquitin-60S ribosomal protein L40	UBA52	17.61	37	4	14.7	9.83	19.266
	P02751	Fibronectin	FN1	391.853	32	66	272.2	5.5	13.377
	P06744	Glucose-6-phosphate isomerase	GPI	4.759	6	3	63.1	8.32	10.069
	P14735	Insulin-degrading enzyme	IDE	4.519	2	2	117.9	6.61	10.184
	Q14108	Lysosome membrane protein 2	SCARB2	4.945	5	2	54.3	5.14	8.352
	Q15075	Early endosome antigen 1	EEA1	144.094	38	45	162.4	5.68	18.789
	Q13442	28 kDa heat- and acid-stable phosphoprotein	PDAP1	9.969	18	3	20.6	8.87	9.567
	P06756	Integrin alpha-V	ITGAV	13.669	5	5	116	5.68	14.734
	O95361	Tripartite motif-containing protein 16	TRIM16	7.178	6	3	63.9	5.49	11.095
	Q5T0N5	Formin-binding protein 1-like	FNBP1L	36.403	19	11	70	6.64	18.358
	P08962	CD63 antigen	CD63	2.376	4	1	25.6	7.81	8.123
	P60709	Actin, cytoplasmic 1	ACTB	187.302	58	9	41.7	5.48	17.952
	P10321	HLA class I histocompatibility antigen, C alpha chain	HLA-C	30.856	19	1	40.6	6.04	17.936
	Q9NZM1	Myoferlin	MYOF	24.588	5	8	234.6	6.18	14.212
	Q15517	Corneodesmosin	CDSN	15.902	13	6	51.5	8.35	17.681
	P01024	Complement C3	C3	16.234	4	3	187	6.4	13.432
	O00159	Unconventional myosin-Ic	MYO1C	35.625	11	12	121.6	9.41	17.554
	P63010	AP-2 complex subunit beta	AP2B1	52.062	20	7	104.5	5.38	17.467
	Q14247	Src substrate cortactin	CTTN	13.265	13	6	61.5	5.4	14.414
	Q9UPT5	Exocyst complex component 7	EXOC7	8.197	7	4	83.3	6.79	13.506
	O15031	Plexin-B2	PLXNB2	3.407	1	2	205	6.24	8.411
	P58107	Epiplakin	EPPK1	131.433	26	36	555.3	5.62	17.381
	P68104	Elongation factor 1-alpha 1	EEF1A1	75.341	35	22	50.1	9.01	14.763
	Q9Y4E8	Ubiquitin carboxyl-terminal hydrolase 15	USP15	14.169	5	5	112.3	5.22	13.793
	Q16181	Septin-7	SEPTIN7	101.043	43	23	50.6	8.63	15.076
	Q09666	Neuroblast differentiation-associated protein AHNAK	AHNAK	285.116	35	82	628.7	6.15	16.945
	P07384	Calpain-1 catalytic subunit	CAPN1	22.256	11	8	81.8	5.67	15.155
	Q14574	Desmocollin-3	DSC3	8.476	3	3	99.9	6.1	12.749
	P04439	HLA class I histocompatibility antigen, A alpha chain	HLA-A	47.042	34	5	40.8	6	16.744
	P50552	Vasodilator-stimulated phosphoprotein	VASP	15.619	18	6	39.8	8.94	14.744
	P55196	Afadin	AFDN	20.032	4	7	206.7	6.47	14.406
	Q9NV70	Exocyst complex component 1	EXOC1	9.763	6	4	101.9	6.61	11.84
	Q16563	Synaptophysin-like protein 1	SYPL1	3.456	4	1	28.5	8.43	9.923
	P61224	Ras-related protein Rap-1b	RAP1B	4.707	13	2	20.8	5.78	9.366
	P14543	Nidogen-1	NID1	5.125	2	2	136.3	5.29	9.013
	Q14008	Cytoskeleton-associated protein 5	CKAP5	32.686	6	11	225.4	7.8	16.119
Cytoskeleton	Accession	Protein name	Gene name	Sum PEP Score	Coverage [%]	# Unique Peptides	MW [kDa]	calc. pI	Abundance Ratio: (EV) / (CTL)
	Q8IZP0	Abl interactor 1	ABI1	5.524	4	2	55	7.06	100
	Q9NZ32	Actin-related protein 10	ACTR10	8.198	7	3	46.3	7.37	100
	P61160	Actin-related protein 2	ACTR2	54.129	31	12	44.7	6.74	100
	O15143	Actin-related protein 2/3 complex subunit 1B	ARPC1B	32.365	35	9	40.9	8.35	100
	P61158	Actin-related protein 3	ACTR3	39.945	31	14	47.3	5.88	100
	P61163	Alpha-centractin	ACTR1A	21.063	18	6	42.6	6.64	100
	Q9NQW6	Anillin	ANLN	11.175	4	5	124.1	8.07	100
	Q8NB90	ATPase family protein 2 homolog	SPATA5	5.511	2	1	97.8	5.66	100
	O14965	Aurora kinase A	AURKA	2.5	5	1	45.8	9.39	100
	Q8WYA6	Beta-catenin-like protein 1	CTNNBL1	3.947	3	2	65.1	5.05	100
	Q15018	BRISC complex subunit Abraxas 2	ABRAXAS2	12.338	12	5	46.9	6.21	100
	P30622	CAP-Gly domain-containing linker protein 1	CLIP1	7.072	2	3	162.1	5.36	100
	Q13042	Cell division cycle protein 16 homolog	CDC16	4.121	3	2	71.6	5.85	100
	P04637	Cellular tumor antigen p53	TP53	2.399	5	1	43.6	6.79	100
	Q13185	Chromobox protein homolog 3	CBX3	3.902	8	1	20.8	5.33	100
	O95239	Chromosome-associated kinesin KIF4A	KIF4A	11.321	3	4	139.8	6.27	100
	O43809	Cleavage and polyadenylation specificity factor subunit 5	NUDT21	4.528	9	2	26.2	8.82	100
	Q9P2B4	CTTNBP2 N-terminal-like protein	CTTNBP2NL	4.718	3	2	70.1	8.06	100
	P06493	Cyclin-dependent kinase 1	CDK1	12.805	21	5	34.1	8.4	100
	Q14204	Cytoplasmic dynein 1 heavy chain 1	DYNC1H1	21.492	3	10	532.1	6.4	100
	P31689	DnaJ homolog subfamily A member 1	DNAJA1	40.486	34	9	44.8	7.08	100
	O60216	Double-strand-break repair protein rad21 homolog	RAD21	5.095	4	2	71.6	4.65	100
	Q9UJW0	Dynactin subunit 4	DCTN4	16.656	13	6	52.3	7.34	100
	P14635	G2/mitotic-specific cyclin-B1	CCNB1	5.159	6	2	48.3	7.47	100
	Q9BSJ2	Gamma-tubulin complex component 2	TUBGCP2	4.871	3	2	102.5	6.84	100
	P07910	Heterogeneous nuclear ribonucleoproteins C1/C2	HNRNPC	56.622	45	15	33.7	5.08	100
	P05783	Keratin, type I cytoskeletal 18	KRT18	309.595	74	32	48	5.45	100
	P33176	Kinesin-1 heavy chain	KIF5B	82.464	27	23	109.6	6.51	100
	Q9NQT8	Kinesin-like protein KIF13B	KIF13B	3.554	1	1	202.7	5.88	100
	Q02241	Kinesin-like protein KIF23	KIF23	4.496	2	1	110	8.51	100
	Q99661	Kinesin-like protein KIF2C	KIF2C	18.018	12	7	81.3	7.83	100
	Q03252	Lamin-B2	LMNB2	41.184	23	13	69.9	5.59	100
	P42704	Leucine-rich PPR motif-containing protein, mitochondrial	LRPPRC	11.583	4	4	157.8	6.13	100
	P46736	Lys-63-specific deubiquitinase BRCC36	BRCC3	8.527	14	3	36	5.92	100
	Q8N1F7	Nuclear pore complex protein Nup93	NUP93	12.932	6	5	93.4	5.72	100
	Q02790	Peptidyl-prolyl cis-trans isomerase FKBP4	FKBP4	9.272	9	4	51.8	5.43	100
	P43034	Platelet-activating factor acetylhydrolase IB subunit beta	PAFAH1B1	30.94	31	8	46.6	7.37	100
	Q13045	Protein flightless-1 homolog	FLII	25.103	7	8	144.7	6.05	100
	Q9UJC3	Protein Hook homolog 1	HOOK1	12.496	6	4	84.6	5.15	100
	Q86VS8	Protein Hook homolog 3	HOOK3	2.593	2	1	83.1	5.17	100
	Q9UKK3	Protein mono-ADP-ribosyltransferase PARP4	PARP4	12.224	3	5	192.5	5.66	100
	Q13123	Protein Red	IK	2.626	1	1	65.6	6.64	100
	Q14155	Rho guanine nucleotide exchange factor 7	ARHGEF7	13.819	7	5	90	7.09	100
	Q9Y265	RuvB-like 1	RUVBL1	43.463	26	12	50.2	6.42	100
	Q9P0V9	Septin-10	SEPTIN10	13.334	14	5	52.6	6.8	100
	Q9NY27	Serine/threonine-protein phosphatase 4 regulatory subunit 2	PPP4R2	3.868	8	2	46.9	4.54	100
	Q6IN85	Serine/threonine-protein phosphatase 4 regulatory subunit 3A	PPP4R3A	18.57	8	6	95.3	4.94	100
	Q9Y5M8	Signal recognition particle receptor subunit beta	SRPRB	6.088	7	2	29.7	9.04	100
	Q9ULW0	Targeting protein for Xklp2	TPX2	4.302	2	1	85.6	9.23	100
	O14530	Thioredoxin domain-containing protein 9	TXNDC9	4.064	5	1	26.5	5.88	100
	P68366	Tubulin alpha-4A chain	TUBA4A	40.717	22	2	49.9	5.06	100
	P07437	Tubulin beta chain	TUBB	67.057	30	2	49.6	4.89	100
	P23258	Tubulin gamma-1 chain	TUBG1	7.29	5	2	51.1	6.14	100
	Q14694	Ubiquitin carboxyl-terminal hydrolase 10	USP10	32.27	15	11	87.1	5.31	100
	Q9BZH6	WD repeat-containing protein 11	WDR11	5.918	2	2	136.6	6.92	100
	Q7Z5K2	Wings apart-like protein homolog	WAPL	3.585	1	1	132.9	5.44	100
	Q9Y5A9	YTH domain-containing family protein 2	YTHDF2	7.705	6	2	62.3	8.79	100
	P02545	Prelamin-A/C	LMNA	314.251	65	59	74.1	7.02	84.602
	P25786	Proteasome subunit alpha type-1	PSMA1	98.12	60	18	29.5	6.61	79.372
	P49257	Protein ERGIC-53	LMAN1	6.582	4	2	57.5	6.77	56.041
	P60900	Proteasome subunit alpha type-6	PSMA6	61.377	52	17	27.4	6.76	76.171
	Q9UHD8	Septin-9	SEPTIN9	50.76	26	17	65.4	8.97	71.651
	Q92599	Septin-8	SEPTIN8	35.204	23	9	55.7	6.28	63.878
	Q00839	Heterogeneous nuclear ribonucleoprotein U	HNRNPU	77.382	28	20	90.5	6	62.903
	O60763	General vesicular transport factor p115	USO1	59.53	19	15	107.8	4.91	59.439
	Q9UQE7	Structural maintenance of chromosomes protein 3	SMC3	135.618	35	41	141.5	7.18	56.744
	O43670	BUB3-interacting and GLEBS motif-containing protein ZNF207	ZNF207	10.67	6	3	50.7	9.1	51.193
	Q08211	ATP-dependent RNA helicase A	DHX9	114.895	28	31	140.9	6.84	53.959
	P59998	Actin-related protein 2/3 complex subunit 4	ARPC4	5.45	11	2	19.7	8.43	36.82
	P51114	Fragile X mental retardation syndrome-related protein 1	FXR1	17.34	10	3	69.7	6.15	49.354
	P68133	Actin, alpha skeletal muscle	ACTA1	115.774	32	1	42	5.39	45.083
	O15231	Zinc finger protein 185	ZNF185	26.883	17	9	73.5	7.01	48.362
	Q9UMS4	Pre-mRNA-processing factor 19	PRPF19	34.962	20	9	55.1	6.61	47.803
	Q9Y230	RuvB-like 2	RUVBL2	107.635	44	24	51.1	5.64	46.717
	P50995	Annexin A11	ANXA11	32.933	23	10	54.4	7.65	46.199
	P47756	F-actin-capping protein subunit beta	CAPZB	38.262	47	9	31.3	5.59	44.858
	Q92747	Actin-related protein 2/3 complex subunit 1A	ARPC1A	6.78	7	2	41.5	8.18	24.264
	P68371	Tubulin beta-4B chain	TUBB4B	73.502	30	3	49.8	4.89	43.924
	P43487	Ran-specific GTPase-activating protein	RANBP1	2.613	4	1	23.3	5.29	20.995
	Q7Z406	Myosin-14	MYH14	86.267	15	17	227.7	5.6	38.548
	P06748	Nucleophosmin	NPM1	50.359	39	10	32.6	4.78	36.191
	Q13501	Sequestosome-1 (p62)	SQSTM1	19.498	14	4	47.7	5.22	35.112
	O00139	Kinesin-like protein KIF2A	KIF2A	19.5	9	5	79.9	6.68	29.893
	Q14764	Major vault protein	MVP	144.884	41	39	99.3	5.48	33.199
	P13984	General transcription factor IIF subunit 2	GTF2F2	8.713	10	3	28.4	9.23	31.762
	P12004	Proliferating cell nuclear antigen	PCNA	20.853	29	7	28.8	4.69	32.683
	P04075	Fructose-bisphosphate aldolase A	ALDOA	64.4	63	18	39.4	8.09	8.126
	P28070	Proteasome subunit beta type-4	PSMB4	13.908	19	4	29.2	5.97	8.212
	P67936	Tropomyosin alpha-4 chain	TPM4	34.834	38	4	28.5	4.69	8.211
	Q9P287	BRCA2 and CDKN1A-interacting protein	BCCIP	4.737	4	1	36	4.61	17.172
	P20700	Lamin-B1	LMNB1	52.665	34	17	66.4	5.16	29.694
	Q53H96	Pyrroline-5-carboxylate reductase 3	PYCR3	2.892	4	1	28.6	7.72	15.795
	Q16204	Coiled-coil domain-containing protein 6	CCDC6	5.313	4	2	53.3	7.34	18.43
	Q14152	Eukaryotic translation initiation factor 3 subunit A	EIF3A	113.573	33	41	166.5	6.79	27.629
	P25205	DNA replication licensing factor MCM3	MCM3	44.648	22	17	90.9	5.77	27.229
	O75934	Pre-mRNA-splicing factor SPF27	BCAS2	3.025	6	1	26.1	5.66	14.276
	Q9Y266	Nuclear migration protein nudC	NUDC	40.717	36	13	38.2	5.38	26.209
	Q14192	Four and a half LIM domains protein 2	FHL2	3.52	6	2	32.2	7.55	17.137
	Q8N163	Cell cycle and apoptosis regulator protein 2	CCAR2	44.89	15	14	102.8	5.22	25.229
	P09972	Fructose-bisphosphate aldolase C	ALDOC	5.003	7	1	39.4	6.87	12.802
	Q13085	Acetyl-CoA carboxylase 1	ACACA	4.125	1	2	265.4	6.37	13.453
	Q14683	Structural maintenance of chromosomes protein 1A	SMC1A	111.076	33	40	143.1	7.64	23.247
	Q9Y224	RNA transcription, translation and transport factor protein	RTRAF	3.952	7	2	28.1	6.65	18.075
	P48729	Casein kinase I isoform alpha	CSNK1A1	8.642	12	4	38.9	9.57	17.574
	P40121	Macrophage-capping protein	CAPG	12.797	14	4	38.5	6.19	9.244
	Q92598	Heat shock protein 105 kDa	HSPH1	60.675	21	18	96.8	5.39	22.889
	P46060	Ran GTPase-activating protein 1	RANGAP1	44.294	23	12	63.5	4.68	22.872
	P60660	Myosin light polypeptide 6	MYL6	7.158	16	2	16.9	4.65	19.741
	Q14203	Dynactin subunit 1	DCTN1	106.935	29	31	141.6	5.81	21.552
	P28074	Proteasome subunit beta type-5	PSMB5	25.44	25	7	28.5	6.92	11.931
	Q71U36	Tubulin alpha-1A chain	TUBA1A	52.716	28	3	50.1	5.06	12.25
	Q13561	Dynactin subunit 2	DCTN2	25.368	26	9	44.2	5.21	20.738
	P52907	F-actin-capping protein subunit alpha-1	CAPZA1	24.804	23	5	32.9	5.69	18.248
	P47755	F-actin-capping protein subunit alpha-2	CAPZA2	13.469	17	3	32.9	5.85	14.197
	O60271	C-Jun-amino-terminal kinase-interacting protein 4	SPAG9	19.944	6	7	146.1	5.15	15.714
	P12270	Nucleoprotein TPR	TPR	62.225	12	22	267.1	5.02	16.072
	Q5VYK3	Proteasome adapter and scaffold protein ECM29	ECPAS	31.211	7	10	204.2	7.12	15.997
Extracellular	Accession	Protein name	Gene name	Sum PEP Score	Coverage [%]	# Unique Peptides	MW [kDa]	calc. pI	Abundance Ratio: (EV) / (CTL)
	O00232	26S proteasome non-ATPase regulatory subunit 12	PSMD12	63.646	32	17	52.9	7.65	100
	Q9UNM6	26S proteasome non-ATPase regulatory subunit 13	PSMD13	44.95	38	16	42.9	5.81	100
	Q15008	26S proteasome non-ATPase regulatory subunit 6	PSMD6	50.899	35	14	45.5	5.62	100
	P51665	26S proteasome non-ATPase regulatory subunit 7	PSMD7	21.063	21	7	37	6.77	100
	P13798	Acylamino-acid-releasing enzyme	APEH	3.543	2	1	81.2	5.48	100
	P15121	Aldo-keto reductase family 1 member B1	AKR1B1	31.98	38	12	35.8	6.98	100
	Q9BQE5	Apolipoprotein L2	APOL2	2.658	3	1	37.1	6.74	100
	Q9H0B8	Cysteine-rich secretory protein LCCL domain-containing 2	CRISPLD2	4.106	5	1	55.9	8.02	100
	Q7L576	Cytoplasmic FMR1-interacting protein 1	CYFIP1	17.528	6	6	145.1	6.9	100
	Q9Y315	Deoxyribose-phosphate aldolase	DERA	4.496	4	1	35.2	8.94	100
	Q9BS26	Endoplasmic reticulum resident protein 44	ERP44	10.666	11	4	46.9	5.26	100
	Q16610	Extracellular matrix protein 1	ECM1	2.626	2	1	60.6	6.71	100
	O00214	Galectin-8	LGALS8	6.551	6	2	35.8	8.25	100
	P35573	Glycogen debranching enzyme	AGL	19.305	6	7	174.7	6.76	100
	Q16363	Laminin subunit alpha-4	LAMA4	7.303	2	3	202.4	6.28	100
	P31025	Lipocalin-1	LCN1	4.164	6	1	19.2	5.58	100
	P15586	N-acetylglucosamine-6-sulfatase	GNS	4.222	3	2	62	8.31	100
	Q13219	Pappalysin-1	PAPPA	2.536	1	1	180.9	6.18	100
	Q10471	Polypeptide N-acetylgalactosaminyltransferase 2	GALNT2	3.139	2	1	64.7	8.35	100
	Q9Y2J8	Protein-arginine deiminase type-2	PADI2	9.071	5	3	75.5	5.59	100
	P13489	Ribonuclease inhibitor	RNH1	2.768	2	1	49.9	4.82	100
	P38159	RNA-binding motif protein, X chromosome	RBMX	6.141	6	2	42.3	10.05	100
	P50454	Serpin H1	SERPINH1	33.388	26	9	46.4	8.69	100
	P55072	Transitional endoplasmic reticulum ATPase	VCP	271.483	49	46	89.3	5.26	100
	P30101	Protein disulfide-isomerase A3	PDIA3	79.204	33	17	56.7	6.35	92.471
	P12268	Inosine-5'-monophosphate dehydrogenase 2	IMPDH2	74.784	28	16	55.8	6.9	88.018
	P22626	Heterogeneous nuclear ribonucleoproteins A2/B1	HNRNPA2B1	55.876	54	16	37.4	8.95	82.379
	O43242	26S proteasome non-ATPase regulatory subunit 3	PSMD3	94.85	48	25	60.9	8.44	79.058
	Q9BWS9	Chitinase domain-containing protein 1	CHID1	5.645	5	2	44.9	8.63	41.538
	O00231	26S proteasome non-ATPase regulatory subunit 11	PSMD11	64.371	41	17	47.4	6.48	71.498
	Q14974	Importin subunit beta-1	KPNB1	39.78	16	12	97.1	4.78	59.429
	O00487	26S proteasome non-ATPase regulatory subunit 14	PSMD14	18.891	16	4	34.6	6.52	56.941
	P06737	Glycogen phosphorylase, liver form	PYGL	115.254	35	28	97.1	7.17	55.836
	Q99460	26S proteasome non-ATPase regulatory subunit 1	PSMD1	67.68	24	19	105.8	5.39	54.016
	P26583	High mobility group protein B2	HMGB2	21.801	21	1	24	7.81	29.063
	Q12904	Aminoacyl tRNA synthase complex-interacting multifunctional protein 1	AIMP1	55.973	49	14	34.3	8.43	51.048
	Q9UQ80	Proliferation-associated protein 2G4	PA2G4	39.22	36	15	43.8	6.55	46.537
	P13667	Protein disulfide-isomerase A4	PDIA4	202.812	51	41	72.9	5.07	39.432
	P41250	Glycine--tRNA ligase	GARS1	6.329	5	3	83.1	7.03	25.831
	P67809	Y-box-binding protein 1	YBX1	94.431	74	12	35.9	9.88	35.928
	P46379	Large proline-rich protein BAG6	BAG6	36.926	16	11	119.3	5.6	35.095
	P20839	Inosine-5'-monophosphate dehydrogenase 1	IMPDH1	17.253	12	5	55.4	6.9	34.229
	Q13162	Peroxiredoxin-4	PRDX4	20.973	31	5	30.5	6.29	25.747
	Q08629	Testican-1	SPOCK1	4.618	5	2	49.1	6.1	18.981
	O60568	Multifunctional procollagen lysine hydroxylase and glycosyltransferase LH3	PLOD3	55.061	27	17	84.7	6.05	8.363
	Q99436	Proteasome subunit beta type-7	PSMB7	25.004	25	7	29.9	7.68	30.544
	P10599	Thioredoxin	TXN	5.941	10	2	11.7	4.92	8.699
	P11047	Laminin subunit gamma-1	LAMC1	58.314	12	16	177.5	5.12	28.246
	Q13200	26S proteasome non-ATPase regulatory subunit 2	PSMD2	98.69	31	27	100.1	5.2	28.008
	Q9Y4L1	Hypoxia up-regulated protein 1	HYOU1	37.052	14	12	111.3	5.22	9.511
	Q99715	Collagen alpha-1(XII) chain	COL12A1	106.177	15	36	332.9	5.53	26.508
	P25787	Proteasome subunit alpha type-2	PSMA2	29.773	27	7	25.9	7.43	24.15
	P12956	X-ray repair cross-complementing protein 6	XRCC6	47.568	22	11	69.8	6.64	10.657
	P40222	Alpha-taxilin	TXLNA	51.608	30	16	61.9	6.52	10.873
	P00558	Phosphoglycerate kinase 1	PGK1	40.787	31	11	44.6	8.1	11.214
	P30041	Peroxiredoxin-6	PRDX6	8.212	16	4	25	6.38	20.672
	Q13753	Laminin subunit gamma-2	LAMC2	91.285	25	27	130.9	6.19	11.465
	Q9GZM7	Tubulointerstitial nephritis antigen-like	TINAGL1	14.903	11	4	52.4	6.99	17.343
	P17858	ATP-dependent 6-phosphofructokinase, liver type	PFKL	25.817	10	4	85	7.5	13.37
	Q92520	Protein FAM3C	FAM3C	4.417	10	2	24.7	8.29	10.878
	P50395	Rab GDP dissociation inhibitor beta	GDI2	18.11	13	5	50.6	6.47	12.879
	P07942	Laminin subunit beta-1	LAMB1	38.96	8	14	197.9	4.94	19.819
	P14618	Pyruvate kinase PKM	PKM	53.08	27	14	57.9	7.84	12.986
	P47929	Galectin-7	LGALS7	13.22	38	4	15.1	7.62	13.073
	P17980	26S proteasome regulatory subunit 6A	PSMC3	34.463	29	10	49.2	5.24	18.574
	P31947	14-3-3 protein sigma	SFN	23.032	34	5	27.8	4.74	14.158
	P53621	Coatomer subunit alpha	COPA	123.094	29	32	138.3	7.66	14.298
	P23142	Fibulin-1	FBLN1	34.164	15	4	77.2	5.22	14.503
	P28066	Proteasome subunit alpha type-5	PSMA5	45.63	37	9	26.4	4.79	17.395
	P18669	Phosphoglycerate mutase 1	PGAM1	12.041	27	5	28.8	7.18	13.506
	Q13751	Laminin subunit beta-3	LAMB3	62.19	21	20	129.5	7.21	16.894
Cytosol	Accession	Protein name	Gene name	Sum PEP Score	Coverage [%]	# Unique Peptides	MW [kDa]	calc. pI	Abundance Ratio: (EV) / (CTL)
	Q16698	2,4-dienoyl-CoA reductase [(3E)-enoyl-CoA-producing], mitochondrial	DECR1	6.748	11	3	36	9.28	100
	Q16401	26S proteasome non-ATPase regulatory subunit 5	PSMD5	2.789	2	1	56.2	5.48	100
	P62333	26S proteasome regulatory subunit 10B	PSMC6	55.889	41	14	44.1	7.49	100
	P43686	26S proteasome regulatory subunit 6B	PSMC4	32.977	26	12	47.3	5.21	100
	P62195	26S proteasome regulatory subunit 8	PSMC5	62.836	41	15	45.6	7.55	100
	P05388	60S acidic ribosomal protein P0	RPLP0	38.355	35	9	34.3	5.97	100
	P52209	6-phosphogluconate dehydrogenase, decarboxylating	PGD	5.325	4	1	53.1	7.23	100
	Q99798	Aconitate hydratase, mitochondrial	ACO2	9.27	5	3	85.4	7.61	100
	Q8N3C0	Activating signal cointegrator 1 complex subunit 3	ASCC3	4.904	1	3	251.3	7.09	100
	P49588	Alanine--tRNA ligase, cytoplasmic	AARS1	3.532	2	2	106.7	5.53	100
	O43747	AP-1 complex subunit gamma-1	AP1G1	8.786	4	3	91.3	6.8	100
	Q9Y6Q5	AP-1 complex subunit mu-2	AP1M2	15.2	14	3	48.1	8.22	100
	O95831	Apoptosis-inducing factor 1, mitochondrial	AIFM1	4.449	4	2	66.9	8.95	100
	P54136	Arginine--tRNA ligase, cytoplasmic	RARS1	78.55	33	22	75.3	6.68	100
	O43776	Asparagine--tRNA ligase, cytoplasmic	NARS1	6.853	6	2	62.9	6.25	100
	Q99700	Ataxin-2	ATXN2	3.301	2	2	140.2	9.57	100
	P61221	ATP-binding cassette sub-family E member 1	ABCE1	4.111	4	2	67.3	8.34	100
	Q86XP3	ATP-dependent RNA helicase DDX42	DDX42	5.451	4	2	102.9	7.02	100
	Q7Z478	ATP-dependent RNA helicase DHX29	DHX29	6.702	2	3	155.1	8.09	100
	O75815	Breast cancer anti-estrogen resistance protein 3	BCAR3	3.476	1	1	92.5	7.96	100
	Q9NXR7	BRISC and BRCA1-A complex member 2	BABAM2	3.443	3	1	43.5	5.81	100
	Q9H3F6	BTB/POZ domain-containing adapter for CUL3-mediated RhoA degradation protein 3	KCTD10	2.935	4	1	35.4	6.34	100
	Q13555	Calcium/calmodulin-dependent protein kinase type II subunit gamma	CAMK2G	14.387	8	3	62.6	7.83	100
	O75175	CCR4-NOT transcription complex subunit 3	CNOT3	2.991	1	1	81.8	6.2	100
	O95400	CD2 antigen cytoplasmic tail-binding protein 2	CD2BP2	6.888	7	2	37.6	4.61	100
	P48444	Coatomer subunit delta	ARCN1	55.388	31	15	57.2	6.21	100
	O14579	Coatomer subunit epsilon	COPE	19.618	22	6	34.5	5.12	100
	O60826	Coiled-coil domain-containing protein 22	CCDC22	10.658	7	4	70.7	6.74	100
	Q9UP83	Conserved oligomeric Golgi complex subunit 5	COG5	2.294	1	1	92.7	6.6	100
	Q9UNS2	COP9 signalosome complex subunit 3	COPS3	15.561	14	5	47.8	6.65	100
	Q7L5N1	COP9 signalosome complex subunit 6	COPS6	10.752	17	4	36.1	5.73	100
	Q9UBW8	COP9 signalosome complex subunit 7a	COPS7A	17.179	24	5	30.3	8.22	100
	Q9H9Q2	COP9 signalosome complex subunit 7b	COPS7B	5.036	9	2	29.6	6.15	100
	Q13617	Cullin-2	CUL2	4.402	3	2	86.9	6.92	100
	Q13620	Cullin-4B	CUL4B	6.968	3	1	103.9	7.37	100
	O43175	D-3-phosphoglycerate dehydrogenase	PHGDH	3.176	2	1	56.6	6.71	100
	P49959	Double-strand break repair protein MRE11	MRE11	4.079	3	2	80.5	5.9	100
	P49792	E3 SUMO-protein ligase RanBP2	RANBP2	3.859	1	2	358	6.2	100
	Q14258	E3 ubiquitin/ISG15 ligase TRIM25	TRIM25	26.826	17	10	70.9	8.09	100
	Q9Y4X5	E3 ubiquitin-protein ligase ARIH1	ARIH1	3.568	2	1	64.1	5.08	100
	O75150	E3 ubiquitin-protein ligase BRE1B	RNF40	30.99	12	10	113.6	6.29	100
	Q8TDB6	E3 ubiquitin-protein ligase DTX3L	DTX3L	7.785	5	3	83.5	8.06	100
	Q96G75	E3 ubiquitin-protein transferase RMND5B	RMND5B	3.289	4	1	44.4	6.61	100
	P29692	Elongation factor 1-delta	EEF1D	65.818	42	12	31.1	5.01	100
	O95163	Elongator complex protein 1	ELP1	10.514	4	4	150.2	5.94	100
	Q14240	Eukaryotic initiation factor 4A-II	EIF4A2	34.063	21	1	46.4	5.48	100
	P38919	Eukaryotic initiation factor 4A-III	EIF4A3	41.061	24	7	46.8	6.73	100
	P15170	Eukaryotic peptide chain release factor GTP-binding subunit ERF3A	GSPT1	4.775	4	2	55.7	5.62	100
	P05198	Eukaryotic translation initiation factor 2 subunit 1	EIF2S1	34.4	32	12	36.1	5.08	100
	P41091	Eukaryotic translation initiation factor 2 subunit 3	EIF2S3	59.949	38	15	51.1	8.4	100
	Q9BY44	Eukaryotic translation initiation factor 2A	EIF2A	3.434	3	1	64.9	8.87	100
	P55884	Eukaryotic translation initiation factor 3 subunit B	EIF3B	90.971	37	24	92.4	5	100
	O75821	Eukaryotic translation initiation factor 3 subunit G	EIF3G	15.993	20	6	35.6	6.13	100
	Q7L2H7	Eukaryotic translation initiation factor 3 subunit M	EIF3M	18.582	13	4	42.5	5.63	100
	P23588	Eukaryotic translation initiation factor 4B	EIF4B	46.172	23	11	69.1	5.73	100
	P06730	Eukaryotic translation initiation factor 4E	EIF4E	3.524	6	1	25.1	6.15	100
	Q5RKV6	Exosome complex component MTR3	EXOSC6	5.991	10	2	28.2	6.28	100
	Q13868	Exosome complex component RRP4	EXOSC2	9.514	13	3	32.8	7.5	100
	Q9NQT5	Exosome complex component RRP40	EXOSC3	4.19	6	1	29.6	8.1	100
	O14980	Exportin-1	XPO1	8.971	3	2	123.3	6.06	100
	P51116	Fragile X mental retardation syndrome-related protein 2	FXR2	14.275	8	2	74.2	6.23	100
	P57678	Gem-associated protein 4	GEMIN4	2.394	1	1	120	6.04	100
	Q9BQ67	Glutamate-rich WD repeat-containing protein 1	GRWD1	6.669	7	3	49.4	4.92	100
	Q06210	Glutamine--fructose-6-phosphate aminotransferase [isomerizing] 1	GFPT1	41.976	23	13	78.8	7.11	100
	P49915	GMP synthase [glutamine-hydrolyzing]	GMPS	7.671	5	3	76.7	6.87	100
	P78417	Glutathione S-transferase omega-1	GSTO1	12.323	15	4	27.5	6.6	100
	Q7L5D6	Golgi to ER traffic protein 4 homolog	GET4	7.266	8	2	36.5	5.41	100
	Q08378	Golgin subfamily A member 3	GOLGA3	13.168	4	5	167.3	5.44	100
	O14979	Heterogeneous nuclear ribonucleoprotein D-like	HNRNPDL	10.378	8	2	46.4	9.57	100
	P17096	High mobility group protein HMG-I/HMG-Y	HMGA1	4.728	15	2	11.7	10.32	100
	Q13547	Histone deacetylase 1	HDAC1	15.721	12	1	55.1	5.48	100
	Q09028	Histone-binding protein RBBP4	RBBP4	13.042	10	1	47.6	4.89	100
	Q16576	Histone-binding protein RBBP7	RBBP7	12.569	12	2	47.8	5.05	100
	P50502	Hsc70-interacting protein	ST13	25.704	20	7	41.3	5.27	100
	O00629	Importin subunit alpha-3	KPNA4	3.756	3	1	57.9	4.96	100
	O00505	Importin subunit alpha-4	KPNA3	3.555	3	1	57.8	4.94	100
	P52294	Importin subunit alpha-5	KPNA1	2.854	2	1	60.2	5.01	100
	O00425	Insulin-like growth factor 2 mRNA-binding protein 3	IGF2BP3	16.704	15	7	63.7	8.87	100
	P48735	Isocitrate dehydrogenase [NADP], mitochondrial	IDH2	2.528	3	1	50.9	8.69	100
	Q6PKG0	La-related protein 1	LARP1	19.125	7	6	123.4	8.82	100
	Q15785	Mitochondrial import receptor subunit TOM34	TOMM34	4.711	6	1	34.5	8.98	100
	P16435	NADPH--cytochrome P450 reductase	POR	6.723	4	3	76.6	5.58	100
	Q9BXJ9	N-alpha-acetyltransferase 15, NatA auxiliary subunit	NAA15	38.192	17	14	101.2	7.42	100
	O43847	Nardilysin	NRDC	23.582	7	7	131.6	4.98	100
	Q09161	Nuclear cap-binding protein subunit 1	NCBP1	12.641	5	3	91.8	6.43	100
	O75694	Nuclear pore complex protein Nup155	NUP155	5.63	2	2	155.1	6.16	100
	Q99567	Nuclear pore complex protein Nup88	NUP88	3.57	4	2	83.5	5.69	100
	Q9UBU9	Nuclear RNA export factor 1	NXF1	4.453	4	2	70.1	8.51	100
	Q96SU4	Oxysterol-binding protein-related protein 9	OSBPL9	5.983	5	2	83.1	6.18	100
	Q6P1J9	Parafibromin	CDC73	4.461	4	2	60.5	9.61	100
	O95453	Poly(A)-specific ribonuclease PARN	PARN	4.047	2	1	73.4	6.2	100
	P11940	Polyadenylate-binding protein 1	PABPC1	124.392	43	21	70.6	9.5	100
	Q13310	Polyadenylate-binding protein 4	PABPC4	107.503	34	16	70.7	9.26	100
	Q15185	Prostaglandin E synthase 3	PTGES3	7.013	6	2	18.7	4.54	100
	O95456	Proteasome assembly chaperone 1	PSMG1	3.196	5	1	32.8	7.17	100
	P25788	Proteasome subunit alpha type-3	PSMA3	62.704	55	15	28.4	5.33	100
	O14818	Proteasome subunit alpha type-7	PSMA7	40.89	33	10	27.9	8.46	100
	Q99873	Protein arginine N-methyltransferase 1	PRMT1	8.634	7	2	42.4	5.35	100
	O14744	Protein arginine N-methyltransferase 5	PRMT5	31.349	18	11	72.6	6.29	100
	Q01105	Protein SET	SET	49.689	27	9	33.5	4.32	100
	Q9Y2Z0	Protein SGT1 homolog	SUGT1	2.562	4	1	41	5.16	100
	Q15436	Protein transport protein Sec23A	SEC23A	11.953	5	2	86.1	7.08	100
	Q15437	Protein transport protein Sec23B	SEC23B	15.896	10	5	86.4	6.89	100
	Q9H3U1	Protein unc-45 homolog A	UNC45A	2.752	1	1	103	6.07	100
	Q08AM6	Protein VAC14 homolog	VAC14	11.782	6	4	87.9	6.13	100
	P06454	Prothymosin alpha	PTMA	3.673	14	1	12.2	3.78	100
	Q6VN20	Ran-binding protein 10	RANBP10	3.003	2	1	67.2	6.77	100
	Q9UN86	Ras GTPase-activating protein-binding protein 2	G3BP2	21.61	17	5	54.1	5.55	100
	P23921	Ribonucleoside-diphosphate reductase large subunit	RRM1	2.963	3	2	90	7.15	100
	O75676	Ribosomal protein S6 kinase alpha-4	RPS6KA4	2.471	2	1	85.6	8.28	100
	Q9BRL6	Serine/arginine-rich splicing factor 8	SRSF8	2.675	3	1	32.3	11.72	100
	Q9Y6E0	Serine/threonine-protein kinase 24	STK24	11.817	9	2	49.3	5.69	100
	Q13043	Serine/threonine-protein kinase 4	STK4	2.577	3	1	55.6	5.07	100
	O00743	Serine/threonine-protein phosphatase 6 catalytic subunit	PPP6C	12.753	14	4	35.1	5.69	100
	P49591	Serine--tRNA ligase, cytoplasmic	SARS1	4.338	4	2	58.7	6.43	100
	Q9UHB9	Signal recognition particle subunit SRP68	SRP68	9.437	6	3	70.7	8.56	100
	O60749	Sorting nexin-2	SNX2	4.013	3	1	58.4	5.12	100
	Q9NUQ6	SPATS2-like protein	SPATS2L	5.26	5	2	61.7	9.64	100
	P23246	Splicing factor, proline- and glutamine-rich	SFPQ	65.674	26	17	76.1	9.44	100
	Q7KZF4	Staphylococcal nuclease domain-containing protein 1	SND1	129.03	35	33	101.9	7.17	100
	Q5K651	Sterile alpha motif domain-containing protein 9	SAMD9	10.486	3	4	184.2	7.83	100
	Q86VP1	Tax1-binding protein 1	TAX1BP1	4	2	2	90.8	5.43	100
	Q9NYB0	Telomeric repeat-binding factor 2-interacting protein 1	TERF2IP	3.803	7	1	44.2	4.73	100
	Q6PGP7	Tetratricopeptide repeat protein 37	TTC37	3.094	1	1	175.4	7.53	100
	Q16881	Thioredoxin reductase 1, cytoplasmic	TXNRD1	7.452	4	2	70.9	7.39	100
	Q04206	Transcription factor p65	RELA	2.345	3	1	60.2	5.68	100
	Q04724	Transducin-like enhancer protein 1	TLE1	4.814	3	2	83.1	7.24	100
	P49770	Translation initiation factor eIF-2B subunit beta	EIF2B2	3.949	7	2	39	6.16	100
	Q9UI10	Translation initiation factor eIF-2B subunit delta	EIF2B4	8.697	10	4	57.5	9.38	100
	Q9NR50	Translation initiation factor eIF-2B subunit gamma	EIF2B3	6.771	5	2	50.2	6.47	100
	O43395	U4/U6 small nuclear ribonucleoprotein Prp3	PRPF3	4.538	4	2	77.5	9.5	100
	Q92890	Ubiquitin recognition factor in ER-associated degradation protein 1	UFD1	2.741	4	1	34.5	6.7	100
	Q712K3	Ubiquitin-conjugating enzyme E2 R2	UBE2R2	2.735	5	1	27.1	4.42	100
	P22314	Ubiquitin-like modifier-activating enzyme 1	UBA1	11.139	4	3	117.8	5.76	100
	Q4G0F5	Vacuolar protein sorting-associated protein 26B	VPS26B	5.823	9	2	39.1	7.36	100
	Q9H7D7	WD repeat-containing protein 26	WDR26	3.16	2	1	72.1	6.16	100
	Q7Z739	YTH domain-containing family protein 3	YTHDF3	3.492	4	1	63.8	9.04	100
	Q8WU90	Zinc finger CCCH domain-containing protein 15	ZC3H15	7.994	8	2	48.6	5.31	100
	Q7Z2W4	Zinc finger CCCH-type antiviral protein 1	ZC3HAV1	4.495	3	2	101.4	8.4	100
	P26641	Elongation factor 1-gamma	EEF1G	92.007	41	21	50.1	6.67	97.02
	P00338	L-lactate dehydrogenase A chain	LDHA	56.862	40	13	36.7	8.27	92.686
	Q969U7	Proteasome assembly chaperone 2	PSMG2	7.966	8	2	29.4	6.98	74.67
	O15371	Eukaryotic translation initiation factor 3 subunit D	EIF3D	26.581	13	8	63.9	6.05	85.499
	P29144	Tripeptidyl-peptidase 2	TPP2	119.178	33	36	138.3	6.32	80.816
	P24534	Elongation factor 1-beta	EEF1B2	7.554	13	3	24.7	4.67	80.167
	P25789	Proteasome subunit alpha type-4	PSMA4	38.909	37	12	29.5	7.72	77.741
	P22234	Multifunctional protein ADE2	PAICS	38.116	26	11	47	7.23	74.884
	P62306	Small nuclear ribonucleoprotein F	SNRPF	3.696	15	1	9.7	4.67	31.435
	O15372	Eukaryotic translation initiation factor 3 subunit H	EIF3H	39.61	30	11	39.9	6.54	67.789
	P31948	Stress-induced-phosphoprotein 1	STIP1	44.124	31	15	62.6	6.8	67.152
	Q93009	Ubiquitin carboxyl-terminal hydrolase 7	USP7	49.962	17	18	128.2	5.55	65.579
	P60228	Eukaryotic translation initiation factor 3 subunit E	EIF3E	62.226	31	15	52.2	6.04	62.192
	P26640	Valine--tRNA ligase	VARS1	42.931	12	12	140.4	7.59	61.93
	P04843	Dolichyl-diphosphooligosaccharide--protein glycosyltransferase subunit 1	RPN1	34.572	16	9	68.5	6.38	58.443
	Q9Y3I0	RNA-splicing ligase RtcB homolog	RTCB	46.148	29	12	55.2	7.23	56.032
	P61201	COP9 signalosome complex subunit 2	COPS2	8.366	9	4	51.6	5.53	53.22
	P17844	Probable ATP-dependent RNA helicase DDX5	DDX5	38.876	24	10	69.1	8.92	53.58
	P62191	26S proteasome regulatory subunit 4	PSMC1	40.913	31	12	49.2	6.21	52.181
	Q14444	Caprin-1	CAPRIN1	38.085	16	9	78.3	5.25	51.199
	P62258	14-3-3 protein epsilon	YWHAE	37.756	31	8	29.2	4.74	48.008
	P35606	Coatomer subunit beta'	COPB2	76.17	29	23	102.4	5.27	46.026
	P47897	Glutamine--tRNA ligase	QARS1	84.861	37	26	87.7	7.15	45.997
	P31946	14-3-3 protein beta/alpha	YWHAB	31.406	39	4	28.1	4.83	45.316
	Q9Y262	Eukaryotic translation initiation factor 3 subunit L	EIF3L	50.153	25	16	66.7	6.34	43.658
	Q9P2J5	Leucine--tRNA ligase, cytoplasmic	LARS1	73.651	23	24	134.4	7.3	43.37
	P33992	DNA replication licensing factor MCM5	MCM5	46.732	25	17	82.2	8.37	41.668
	P28065	Proteasome subunit beta type-9	PSMB9	4.358	5	1	23.3	5.03	22.517
	P27348	14-3-3 protein theta	YWHAQ	26.594	35	5	27.7	4.78	40.449
	P41252	Isoleucine--tRNA ligase, cytoplasmic	IARS1	98.296	23	28	144.4	6.15	39.909
	P27708	CAD protein	CAD	78.291	14	23	242.8	6.46	39.83
	P61981	14-3-3 protein gamma	YWHAG	24.564	31	4	28.3	4.89	39.036
	Q13283	Ras GTPase-activating protein-binding protein 1	G3BP1	53.602	35	11	52.1	5.52	38.725
	Q9BT78	COP9 signalosome complex subunit 4	COPS4	32.124	25	9	46.2	5.83	38.411
	Q969S3	Zinc finger protein 622	ZNF622	6.265	8	3	54.2	6.15	26.616
	O75822	Eukaryotic translation initiation factor 3 subunit J	EIF3J	15.605	21	5	29	4.83	34.91
	O95487	Protein transport protein Sec24B	SEC24B	5.676	2	2	137.3	6.67	18.699
	O60884	DnaJ homolog subfamily A member 2	DNAJA2	10.934	8	3	45.7	6.48	26.206
	O75436	Vacuolar protein sorting-associated protein 26A	VPS26A	16.756	18	4	38.1	6.57	33.313
	P60842	Eukaryotic initiation factor 4A-I	EIF4A1	58.124	33	6	46.1	5.48	33.155
	Q04637	Eukaryotic translation initiation factor 4 gamma 1	EIF4G1	43.635	15	15	175.4	5.33	8.35
	Q15717	ELAV-like protein 1	ELAVL1	16.251	18	6	36.1	9.17	30.469
	P14868	Aspartate--tRNA ligase, cytoplasmic	DARS1	86.281	50	24	57.1	6.55	30.448
	P48556	26S proteasome non-ATPase regulatory subunit 8	PSMD8	14.527	15	7	39.6	9.7	29.357
	P55735	Protein SEC13 homolog	SEC13	8.083	7	2	35.5	5.48	21.757
	Q7L2E3	ATP-dependent RNA helicase DHX30	DHX30	3.353	1	2	133.9	8.78	28.65
	O95347	Structural maintenance of chromosomes protein 2	SMC2	125.564	32	39	135.6	8.43	28.354
	Q92499	ATP-dependent RNA helicase DDX1	DDX1	41.918	20	13	82.4	7.23	9.315
	P16989	Y-box-binding protein 3	YBX3	48.965	43	6	40.1	9.77	27.488
	Q13155	Aminoacyl tRNA synthase complex-interacting multifunctional protein 2	AIMP2	26.451	30	8	35.3	8.22	27.31
	Q13098	COP9 signalosome complex subunit 1	GPS1	29.283	19	10	55.5	6.74	27.286
	P78527	DNA-dependent protein kinase catalytic subunit	PRKDC	159.287	14	53	468.8	7.12	26.978
	P63104	14-3-3 protein zeta/delta	YWHAZ	32.737	43	7	27.7	4.79	26.868
	Q9HB71	Calcyclin-binding protein	CACYBP	43.411	57	14	26.2	8.25	26.369
	Q92841	Probable ATP-dependent RNA helicase DDX17	DDX17	56.657	24	12	80.2	8.27	9.902
	P10155	60 kDa SS-A/Ro ribonucleoprotein	RO60	13.823	8	5	60.6	8.03	25.254
	P19525	Interferon-induced, double-stranded RNA-activated protein kinase	EIF2AK2	11.064	8	5	62.1	8.4	19.204
	P33993	DNA replication licensing factor MCM7	MCM7	71.836	34	22	81.3	6.46	10.156
	Q15003	Condensin complex subunit 2	NCAPH	13.995	9	5	82.5	5.06	10.198
	P49589	Cysteine--tRNA ligase, cytoplasmic	CARS1	9.877	6	4	85.4	6.76	18.48
	P53992	Protein transport protein Sec24C	SEC24C	9.122	3	3	118.2	7.06	8.382
	O43684	Mitotic checkpoint protein BUB3	BUB3	38.106	37	12	37.1	6.84	23.904
	O00303	Eukaryotic translation initiation factor 3 subunit F	EIF3F	38.416	31	9	37.5	5.45	23.627
	Q6P2E9	Enhancer of mRNA-decapping protein 4	EDC4	15.941	5	6	151.6	5.86	23.433
	P14678	Small nuclear ribonucleoprotein-associated proteins B and B'	SNRPB	15.415	18	4	24.6	11.19	23.284
	Q8NC51	Plasminogen activator inhibitor 1 RNA-binding protein	SERBP1	51.169	42	14	44.9	8.65	11.072
	P40306	Proteasome subunit beta type-10	PSMB10	9.086	14	3	28.9	7.81	10.85
	Q9Y285	Phenylalanine--tRNA ligase alpha subunit	FARSA	13.362	11	5	57.5	7.8	9.124
	P61289	Proteasome activator complex subunit 3	PSME3	12.448	20	4	29.5	5.95	16.564
	Q13011	Delta(3,5)-Delta(2,4)-dienoyl-CoA isomerase, mitochondrial	ECH1	3.041	7	2	35.8	8	12.494
	Q8TEQ6	Gem-associated protein 5	GEMIN5	25.866	7	9	168.5	6.62	11.518
	Q9H2G2	STE20-like serine/threonine-protein kinase	SLK	13.802	5	5	142.6	5.15	9.663
	P55786	Puromycin-sensitive aminopeptidase	NPEPPS	4.644	2	2	103.2	5.72	8.058
	Q01970	1-phosphatidylinositol 4,5-bisphosphate phosphodiesterase beta-3	PLCB3	48.473	14	17	138.7	5.9	11.583
	Q9Y678	Coatomer subunit gamma-1	COPG1	61.697	24	19	97.7	5.47	22.108
	Q9BPX3	Condensin complex subunit 3	NCAPG	3.45	2	2	114.3	5.59	12.241
	Q13347	Eukaryotic translation initiation factor 3 subunit I	EIF3I	51.626	40	12	36.5	5.64	21.503
	P19367	Hexokinase-1	HK1	14.96	6	5	102.4	6.8	9.975
	Q92734	Protein TFG	TFG	27.507	28	6	43.4	5.1	20.894
	Q9NTJ3	Structural maintenance of chromosomes protein 4	SMC4	100.668	25	29	147.1	6.79	12.603
	P62316	Small nuclear ribonucleoprotein Sm D2	SNRPD2	12.774	25	4	13.5	9.91	12.637
	P56192	Methionine--tRNA ligase, cytoplasmic	MARS1	42.848	13	13	101.1	6.16	12.713
	Q9H0U4	Ras-related protein Rab-1B	RAB1B	4.674	7	1	22.2	5.73	8.26
	P31943	Heterogeneous nuclear ribonucleoprotein H	HNRNPH1	20.666	17	5	49.2	6.3	12.947
	P29401	Transketolase	TKT	49.925	27	14	67.8	7.66	19.656
	Q93008	Probable ubiquitin carboxyl-terminal hydrolase FAF-X	USP9X	5.442	1	2	290.3	5.8	10.918
	Q92905	COP9 signalosome complex subunit 5	COPS5	18.787	22	6	37.6	6.54	13.144
	P26639	Threonine--tRNA ligase 1, cytoplasmic	TARS1	23.425	12	9	83.4	6.67	13.437
	P37837	Transaldolase	TALDO1	28.245	28	9	37.5	6.81	18.944
	Q13596	Sorting nexin-1	SNX1	8.447	8	3	59	5.15	8.724
	Q92900	Regulator of nonsense transcripts 1	UPF1	63.923	19	19	124.3	6.61	18.599
	P49720	Proteasome subunit beta type-3	PSMB3	2.705	5	1	22.9	6.55	14.688
	P78344	Eukaryotic translation initiation factor 4 gamma 2	EIF4G2	24.124	10	8	102.3	7.14	18.491
	Q9H9T3	Elongator complex protein 3	ELP3	5.443	5	2	62.2	8.88	18.256
	O94979	Protein transport protein Sec31A	SEC31A	38.645	13	14	132.9	6.89	14.217
	P07195	L-lactate dehydrogenase B chain	LDHB	16.107	16	4	36.6	6.05	18.071
	P20042	Eukaryotic translation initiation factor 2 subunit 2	EIF2S2	30.941	30	10	38.4	5.8	17.94
	P51659	Peroxisomal multifunctional enzyme type 2	HSD17B4	19.202	11	6	79.6	8.84	16.195
	Q15029	116 kDa U5 small nuclear ribonucleoprotein component	EFTUD2	56.278	20	16	109.4	5	14.365
	P17812	CTP synthase 1	CTPS1	78.069	32	22	66.6	6.46	14.341
	P55060	Exportin-2	CSE1L	9.097	5	4	110.3	5.77	14.326
	Q8TD19	Serine/threonine-protein kinase Nek9	NEK9	4.934	3	2	107.1	5.74	8.356
	P09132	Signal recognition particle 19 kDa protein	SRP19	7.81	11	2	16.1	9.85	9.149
	P23526	Adenosylhomocysteinase	AHCY	24.141	21	8	47.7	6.34	14.605
	Q9BQA1	Methylosome protein 50	WDR77	14.087	11	4	36.7	5.17	14.931
	Q9NPD3	Exosome complex component RRP41	EXOSC4	9.322	10	2	26.4	6.52	10.188
	P62820	Ras-related protein Rab-1A	RAB1A	4.882	6	1	22.7	6.21	9.518
	P41227	N-alpha-acetyltransferase 10	NAA10	7.677	23	4	26.4	5.64	11.4
	Q92973	Transportin-1	TNPO1	31.692	13	9	102.3	4.98	17.009
	Q16543	Hsp90 co-chaperone Cdc37	CDC37	38.866	33	11	44.4	5.25	15.171
	Q8WWM7	Ataxin-2-like protein	ATXN2L	14.923	6	5	113.3	8.59	12.207
	Q01813	ATP-dependent 6-phosphofructokinase, platelet type	PFKP	52.276	24	13	85.5	7.55	16.89
	Q14103	Heterogeneous nuclear ribonucleoprotein D0	HNRNPD	12.525	14	3	38.4	7.81	15.052
	O95373	Importin-7	IPO7	43.573	11	12	119.4	4.82	16.238
	P15559	NAD(P)H dehydrogenase [quinone] 1	NQO1	9.62	15	4	30.8	8.88	15.718
	Q9BUI4	DNA-directed RNA polymerase III subunit RPC3	POLR3C	3.933	4	2	60.6	7.31	9.092
	Q9Y295	Developmentally-regulated GTP-binding protein 1	DRG1	18.666	20	6	40.5	8.9	16.292
